# Supplementary material for: Eigenvalue based spectral classification
Source: PLoS One. 2023 Apr 6;18(4):e0283413. doi: 10.1371/journal.pone.0283413 (PMC10079090; doi:10.1371/journal.pone.0283413)
Supplement: S2 File — The file contains dataset ANO.94clusters referred to in Section 2. (ZIP) [file pone.0283413.s002.zip]

Archive with 1 entries (1 files):
- ANO.94clusters.xlsx
