# Supplementary material for: Eigenvalue based spectral classification
Source: PLoS One. 2023 Apr 6;18(4):e0283413. doi: 10.1371/journal.pone.0283413 (PMC10079090; doi:10.1371/journal.pone.0283413)
Supplement: S3 File — The file contains datasets TWT.EN, TWT.PL, SEN.EN.ent, SEN.EN.maj, SEN.PL.ent, SEN.PL.maj, ANO.8, ANO.26 and ANO.44 in XLSX files named following the same convention as above. The datasets are referred to in Section 2. (ZIP) [file pone.0283413.s003.zip › sen-4ipi-en.csv]

hlid	headline	entity	majority_label
5e43023b93698d38b77aafee	Boris Johnson Joins Trump in Redefining Conservatism	Trump	neutr
5e43033593698d38b77ab0fc	Trump Praises Controversial Hungarian Leader	Trump	neg
5e43034093698d38b77ab106	Stung by Trump’s Criticisms of Russian Gas Deal; Germany Makes Its Own Threats	Trump	neutr
5e43056393698d3ab60831ee	What ‘America First’ Means Under Trump Is Coming Into Focus	Trump	neutr
5e43058593698d3ab6083211	Trump Calls for NATO Expansion Into Middle East	Trump	pos
5e4305de93698d3ab6083256	Trump Set to Meet With Russia’s Top Diplomat Tuesday	Trump	neutr
5e4305f193698d3ab6083268	Trump Clashes With Macron on NATO; Trade and Islamic State	Trump	neutr
5e43060b93698d3ab6083286	Donald Trump Won’t Slow Efforts to Fight Climate Change; John Kerry Predicts	Trump	pos
5e43060d93698d3ab6083289	Trump to Attend NATO Summit in London	Trump	neutr
5e43062493698d3ab6083295	Trump-Erdogan Rapport Tested by Tensions Over Syria; Russia	Trump	neutr
5e43063493698d3ab608329f	Trump Says Erdogan Visit to U.S. Is On U.S. Officials Travel to Ankara	Trump	neutr
5e43066b93698d3ab60832d7	Ukrainian President Denies Trump Pressured Him During July Call	Trump	neutr
5e43067f93698d3ab60832e3	In Months Before Trump Call; Ukraine Officials Sweated White House Pressure	Trump	neg
5e43068093698d3ab60832e4	Ukraine to Review Investigations Into Firm Linked to Biden’s Son	Biden	neutr
5e43069593698d3ab60832f6	For Trump; Long Odds on Securing New U.N. Action Against Iran	Trump	neutr
5e4306ae93698d3ab608330a	Taliban Negotiators Meet With Russian Officials After Trump Ends Talks	Trump	neg
5e4306b493698d3ab6083310	Trump Administration Turns Over Official’s Name Amid Dispute Over Saudi Role in 9/11 Attacks	Trump	neg
5e4306b893698d3ab6083314	U.S. Sanctions Tighten Putin’s Circle; Extend Kremlin’s Reach	Putin	neutr
5e43079e93698d3cf6dc898f	New York State Sues Trump Administration Over Global Entry Ban	Trump	neutr
5e4307ae93698d3cf6dc8998	Trump’s NASA Budget Will Earmark 12% Boost for Agency in 2021	Trump	pos
5e4307ba93698d3cf6dc89a5	Trump Says War With Iran Was ‘Closer Than You Thought’	Trump	neg
5e4307c693698d3cf6dc89b3	Trump’s Impeachment Is Virtually Over. What Did It Change?	Trump	neutr
5e4307ca93698d3cf6dc89b9	Fewer Asylum Seekers Have Lawyers Under Trump Administration Policy	Trump	neg
5e4307d693698d3cf6dc89c2	Trump Announces Coronavirus Task Force	Trump	neutr
5e4307e793698d3cf6dc89ce	Trump Mideast Plan Said to Favor Israeli Goals	Trump	neutr
5e4307ed93698d3cf6dc89d4	How Putin Outfoxed Trump in Venezuela	Trump	neg
5e43081293698d3cf6dc89f8	U.S.; India Draft Trade Pact for Unveiling in Possible Trump Visit	Trump	pos
5e43084493698d3cf6dc8a12	Ex-Treasury Official Pleads Guilty to Leaks on Trump Campaign Officials	Trump	neutr
5e4308c993698d3cf6dc8a8a	Ex-Trump Campaign Official Richard Gates Sentenced to 45 Days in Jail; Three Years Probation	Trump	neg
5e4308ea93698d3cf6dc8aae	Athletes Seeking Green Cards Find Proving They’re Exceptional Has Gotten Tougher Under Trump	Trump	neutr
5e4308fe93698d3cf6dc8ac5	Trump to Hold Off Designating Mexican Cartels as Terrorist Groups	Trump	neutr
5e43090a93698d3cf6dc8ad2	Trump Administration Considers 14;000 More Troops for Mideast	Trump	neutr
5e43091093698d3cf6dc8adb	Trump Administration Asks Supreme Court to Reinstate Blocked Executions	Trump	neutr
5e43091e93698d3cf6dc8aeb	A Tight Job Market Insulates a Slowing Economy-and Perhaps Trump; Too	Trump	unk
5e43091e93698d3cf6dc8aec	Judges Quietly Disrupt Trump Immigration Policy in San Diego	Trump	neg
5e43092893698d3cf6dc8af6	Trump Jokes Pardoned Turkey Has Already Been Subpoenaed	Trump	unk
5e431dfa93698d62f949d8b4	Bloomberg’s controversial comments on stop and frisk; China and more	Bloomberg	neg
5e431dfa93698d62f949d8b5	Trump says he will win New Hampshire in a 'landslide' in 2020	Trump	pos
5e431dfc93698d62f949d8bb	Fox News Poll: Sanders gains among Democrats; Biden still best against Trump	Biden	pos
5e431dfc93698d62f949d8bc	Fox News Poll: Record economy ratings; as half say Senate should remove Trump	Trump	neutr
5e431dfd93698d62f949d8bd	Fox News Poll: Biden and Sanders vie for lead in Nevada; Biden tops Trump	Sanders	neutr
5e431dfd93698d62f949d8be	Rep. Tim Ryan says Joe Biden does really well in the broader electorate	Biden	pos
5e431dfe93698d62f949d8c2	Bloomberg catching heat from black Democratic lawmakers for stop-and-frisk	Bloomberg	pos
5e431dff93698d62f949d8c4	Brad Parscale on Joe Biden leaving New Hampshire early; Mike Bloomberg's 'stop and frisk' comments	Bloomberg	neutr
5e431e0093698d62f949d8c8	Trump campaign dismisses claim that the president is 'scared' of Bernie Sanders	Trump	neutr
5e431e0093698d62f949d8cb	Guy Benson says the 'total collapse' of Joe Biden's campaign has been fascinating to watch	Biden	neg
5e431e0193698d62f949d8cc	Elizabeth Warren rips rivals ‘sucking up to billionaires’ as 2020 rancor extends into primary day	Warren	neg
5e431e0293698d62f949d8ce	Biden downplays New Hampshire expectations after repeatedly vowing to win	Biden	neg
5e431e0293698d62f949d8d1	Biden abruptly cancels New Hampshire primary party appearance; heads to South Carolina	Biden	neutr
5e431e0393698d62f949d8d3	Pete Buttigieg looks to ride Iowa success to victory in New Hampshire	Buttigieg	pos
5e431e0393698d62f949d8d4	Stealing the spotlight: Lisa Boothe praises President Trump's 'smart' campaign rally strategy	Trump	pos
5e431e0693698d62f949d8d9	Amy Klobuchar makes last-minute push for independent voters in New Hampshire	Klobuchar	neutr
5e431e0793698d62f949d8db	After impeachment acquittal; Senate confirms another Trump court pick over Dem objections	Trump	neg
5e431e0893698d62f949d8dd	Sen. Lindsey Graham says President Trump can run on a record that Democrats can't refute	Trump	pos
5e431e0a93698d62f949d8e0	Republican Bill Weld explains why he is running against President Trump	Trump	neg
5e431e0d93698d62f949d8e4	Trump stirs pardon speculation with condemnation of DOJ’s Roger Stone treatment	Trump	neutr
5e431e0d93698d62f949d8e5	Peter Doocy recounts tough exchanges with Joe Biden on the campaign trail	Biden	neutr
5e431e0f93698d62f949d8e7	Dr. Jill Biden discusses life on the campaign trail; responding to political attacks	Biden	neutr
5e431e1393698d62f949d8ed	Sen. Rick Scott explains why he hopes Bernie Sanders wins the Democratic presidential nomination	Sanders	pos
5e431e1793698d62f949d8f3	Gov. Hutchinson on Trump's Governors' Ball	Trump	neutr
5e431e1993698d62f949d8f6	Trump; Klobuchar see strong showing in New Hampshire's midnight voting towns	Trump	pos
5e431e1a93698d62f949d8f7	2020 hopeful Pete Buttigieg claims to be the 'moderate' choice for New Hampshire	Buttigieg	neg
5e431e1c93698d62f949d8fa	Trump digging into Democrats ahead of New Hampshire primary	Trump	unk
5e431e1d93698d62f949d8fc	Trump; looking to 'shake up the Dems a little bit;' hits 'mumbling' Pelosi in rally ahead of key NH primary	Trump	neutr
5e43228f93698d666511b99b	Trump cuts New Hampshire rally short to receive remains of 2 soldiers killed in Afghanistan	Trump	pos
5e43229293698d666511b99c	AG Barr accepts Hunter Biden information from Rudy Giuliani	Biden	neutr
5e43229f93698d666511b9a1	Melania Trump urges governors' spouses to spread 'Be Best' initiative in home states	Trump	pos
5e4322a293698d666511b9a2	Sean Hannity attends Joe Biden rally in New Hampshire	Biden	neutr
5e4322b293698d666511b9a8	How could Bloomberg shake up the 2020 race?	Bloomberg	neutr
5e4322bf93698d666511b9ad	Trump calls out Nancy Pelosi for mumbling behind him during State of the Union	Trump	neg
5e4322c293698d666511b9ae	Buttigieg campaign official: We need a candidate who's not polarizing	Buttigieg	pos
5e4322c493698d666511b9af	Biden campaign adviser on New Hampshire: Whatever happens; Biden will still be in this race	Biden	pos
5e4322c793698d666511b9b0	Democracy 2020 Digest: Klobuchar sees an opening - Can she take it?	Klobuchar	neutr
5e4322cc93698d666511b9b2	Sanders holds lead as Klobuchar surges ahead of New Hampshire primary	Klobuchar	neutr
5e4322cf93698d666511b9b3	Senator Amy Klobuchar: We need a president with empathy	Klobuchar	neutr
5e4322da93698d666511b9b7	Trump unveils $4.8 trillion election year budget	Trump	neutr
5e4322df93698d666511b9b9	Polls show Buttigieg trailing Sanders in New Hampshire	Sanders	neutr
5e43230193698d666511b9c5	Lieberman: I hope Bernie Sanders is not the Democratic nominee	Sanders	neg
5e43230493698d666511b9c6	Will Bernie Sanders see a repeat of his 2016 win in New Hampshire?	Sanders	neutr
5e43231593698d666511b9cc	Sanders; Buttigieg campaigns file for recanvass of 85 Iowa precincts	Buttigieg	neutr
5e43231793698d666511b9cd	Howard Kurtz on divergent media strategies of Pete Buttigieg and Joe Biden	Biden	neutr
5e43231d93698d666511b9cf	Sanders overtakes Biden in national poll for first time	Biden	neg
5e43232593698d666511b9d2	Trump supporters; lining up for post-impeachment rally; predict big 2020 win: ‘He’ll beat them all’	Trump	pos
5e43232d93698d666511b9d5	Media boosting Buttigieg	Buttigieg	neutr
5e43233893698d666511b9d9	GOP operative says Democratic frontrunners Sanders; Buttigieg is 'dream scenario' for President Trump	Buttigieg	neutr
5e43235193698d666511b9e2	Sanders in lead; Buttigieg slipping; Klobuchar surging in New Hampshire poll on primary eve	Klobuchar	neutr
5e43235493698d666511b9e3	Pete Buttigieg praised Bernie Sanders in prize-winning high school essay	Buttigieg	neutr
5e43236793698d666511b9ea	Where does Tom Steyer stand on the issues?	Steyer	neutr
5e43237093698d666511b9ed	Bernie Sanders and Pete Buttigieg spar ahead of New Hampshire primary	Sanders	neutr
5e43237d93698d666511b9f2	Rep. Devin Nunes warns Democrats may be concocting new Trump hoax; says Vindman's NSC ouster is long overdue	Trump	unk
5e43239393698d666511b9fa	Self-made billionaire weighs in on Bernie Sanders' proposed wealth-tax	Sanders	neutr
5e43239993698d666511b9fc	Marc Lotter: Pelosi ripping speech was disrespectful to President Trump and the American people	Trump	neg
5e43239c93698d666511b9fd	Are Biden and Warren's campaigns over if they don't do well in New Hampshire?	Biden	neutr
5e43239e93698d666511b9fe	Trump plans to ask Congress for $2B in border wall construction	Trump	neutr
5e4323ac93698d666511ba03	Biden; in New Hampshire; jokingly calls student 'a lying; dog-faced pony soldier'	Biden	pos
5e4323af93698d666511ba04	Constitutional law expert says Trump didn't receive due process during 'strictly partisan' impeachment inquiry	Trump	neutr
5e4323b193698d666511ba05	Iowa Democratic Party awards Buttigieg 14 delegates; Sanders 12 after caucus meltdown	Buttigieg	pos
5e4323b493698d666511ba06	President Trump fires major impeachment figures Colonel Vindman and Ambassador Sondland	Trump	neg
5e4323c393698d666511ba0b	Biden calls New Hampshire voter a 'lying dog-faced pony solider' when asked about his performance in the Iowa caucus	Biden	neg
5e4323cb93698d666511ba0e	Latest New Hampshire polls show Bernie Sanders leading Pete Buttigieg	Sanders	neutr
5e4323d493698d666511ba11	Biden admits Buttigieg; Sanders were 'better organized' in Iowa; his campaign took 'gut punch'	Sanders	neutr
5e4323da93698d666511ba13	Rep. Collins on likelihood that Democrats could continue investigating President Trump and Ukraine	Trump	neutr
5e4323e293698d666511ba16	Biden claims to be ahead in support with African American community	Biden	neutr
5e43267f93698d698986d94f	Giuliani: Trump should 100 percent investigate Biden after Senate acquittal	Trump	neutr
5e43268093698d698986d950	Bloomberg uses Romney’s impeachment vote speech to bash Trump in new ad	Bloomberg	neutr
5e43268193698d698986d951	Warren remains optimistic despite financial woes: ‘I’ve been winning unwinnable fights my whole life’	Warren	pos
5e43268493698d698986d954	Furor over Trump firing witnesses	Trump	neg
5e43268793698d698986d957	With primary two days out; Sanders leads followed by Buttigieg in latest polls in NH	Sanders	neutr
5e43268993698d698986d95a	Biden zings Buttigieg: 'This guy's not a Barack Obama'	Biden	neutr
5e43268a93698d698986d95b	Sanders: 'Common sense suggests' Buttigieg would be compromised by wealthy donors	Sanders	neutr
5e43268b93698d698986d95d	Sen. Bernie Sanders on boost from Iowa caucuses; tight race for New Hampshire; 'Democratic-socialist' label	Sanders	pos
5e43269493698d698986d96a	Rep. Tulsi Gabbard on feud with Hillary Clinton; Iowa caucus chaos	Gabbard	neg
5e43269493698d698986d96b	Kellyanne Conway reacts to President Trump's acquittal at Senate impeachment trial	Trump	neutr
5e43269593698d698986d96c	Rudy Giuliani on Trump's big week; investigating Hunter Biden	Trump	neutr
5e43269893698d698986d970	Brutal Biden campaign ad mocks Buttigieg’s experience as South Bend mayor	Biden	neg
5e43269a93698d698986d971	Biden zings Buttigieg: 'This guy's not a Barack Obama'	Buttigieg	neg
5e43269c93698d698986d974	What the SOTU revealed about Trump's future agenda and reelection strategy	Trump	neutr
5e43269c93698d698986d975	Sanders maintains narrow lead in New Hampshire as candidates make closing arguments	Sanders	pos
5e43269f93698d698986d977	Trump; RNC cash in on impeachment; raising $117M more in funds	Trump	neg
5e4326a393698d698986d97c	President Trump to release his fiscal 2021 budget	Trump	neutr
5e4326a493698d698986d97e	President Trump touts economy; trade deals	Trump	neutr
5e4326a593698d698986d980	Rep. Andy Biggs on calls from Democrats to continue investigating President Trump	Trump	neutr
5e4326a793698d698986d981	Dems demand Twitter; Facebook take down edited video of Pelosi ripping up State of the Union speech posted by Trump	Trump	neutr
5e4326a893698d698986d983	Rep. Tulsi Gabbard on importance of New Hampshire primary	Gabbard	neutr
5e4326aa93698d698986d985	John Sununu: Klobuchar did the best in the debate; she looked more presidential than anyone on stage	Klobuchar	pos
5e4326aa93698d698986d986	2020 Democrats blast Sanders over ‘socialist’ label	Sanders	neg
5e4326ab93698d698986d987	Pelosi claims Trump ‘inherited’ economic momentum	Trump	neutr
5e4326ae93698d698986d98b	Sanders with edge in two new polls in NH Buttigieg edges Sanders in a third	Buttigieg	neutr
5e4326b193698d698986d98f	Pete Buttigieg discusses his debate performance	Buttigieg	neutr
5e4326b293698d698986d991	Amy Klobuchar talks to Fox News after the Democratic debate	Klobuchar	neutr
5e4326b493698d698986d993	Warren appears to target Buttigieg as she slams people who 'suck up to billionaires'	Warren	neg
5e4326b793698d698986d998	Senate investigators obtain Hunter Biden's confidential banking records	Biden	neutr
5e4326b893698d698986d999	Biden says he would not have ordered drone strike that killed Soleimani	Biden	pos
5e4326b993698d698986d99a	Yang tells Dem rivals: 'Donald Trump is the not the cause of all of our problems'	Yang	neutr
5e4326ba93698d698986d99b	Biden to Trump: Give Vindman; not Rush Limbaugh; a medal	Biden	neutr
5e4326bd93698d698986d99f	Joe Biden looks to rally in New Hampshire primary following disappointing Iowa caucus results	Biden	neutr
5e4326c093698d698986d9a3	Biden campaign adviser: Joe Biden is the greatest retail politician in America	Biden	pos
5e4326c193698d698986d9a4	Trump ousts key impeachment figures Sondland; Vindman days after Senate acquittal	Trump	neutr
5e4326c393698d698986d9a8	Pete Buttigieg; Bernie Sanders say they want to move past the Iowa caucuses	Buttigieg	neutr
5e4326c493698d698986d9a9	Joe Biden retreats home before New Hampshire debate	Biden	neutr
5e4326c593698d698986d9aa	GOP senators accuse Dems of 'selectively leaking' Hunter Biden investigation details	Biden	neg
5e432aeb93698d6e31739f31	Cuomo to sue Trump administration over banning New Yorkers from ‘trusted traveler’ programs	Trump	unk
5e432af193698d6e31739f37	Warren appears to agree with supporter that AIPAC is an 'unholy alliance' of 'Islamophobes;' 'white nationalists'	Warren	neutr
5e432af293698d6e31739f38	Bernie Sanders blasts Pete Buttigieg's support from 'billionaire donors'	Sanders	pos
5e432af493698d6e31739f3a	Mainstream media slam Trump post-acquittal speech as 'vindictive;' 'mean-spirited' and 'disturbing'	Trump	neg
5e432af893698d6e31739f40	Buttigieg surges in New Hampshire poll ahead of primary	Buttigieg	neutr
5e432af893698d6e31739f41	Appeals court hands Trump win; rules Dem lawmakers cannot sue over business payments	Trump	pos
5e432afc93698d6e31739f46	Iowa caucus results too close to call as Sanders; Buttigieg finish in virtual tie	Sanders	neutr
5e432afe93698d6e31739f48	Trump hits Pelosi; Romney on impeachment at National Prayer Breakfast	Trump	neg
5e432b0193698d6e31739f4c	Mike Huckabee on Trump and Pelosi clashing after acquittal; Iowa caucus fallout	Trump	neutr
5e432b0293698d6e31739f4d	Pastor Robert Jeffress reacts to Trump ripping Romney; Pelosi for 'phony' faith remarks	Trump	neutr
5e432b0393698d6e31739f4e	Trump Impeachment 2.0: Historic fight spurs new probes and clashes even after trial	Trump	neg
5e432b0493698d6e31739f50	Will Republicans move to expunge Trump's impeachment if they win back the House?	Trump	neutr
5e432b0993698d6e31739f58	Iowa Dems release '100 percent' of caucus vote totals showing Buttigieg ahead; amid calls for recanvass	Buttigieg	unk
5e432b0b93698d6e31739f5a	Trump claims he was saved by firing former FBI director Comey	Trump	neg
5e432b0d93698d6e31739f5c	Left claims Trump's State of the Union address was racist	Trump	neg
5e432b1193698d6e31739f61	Pete Buttigieg says Trump has 'very different take on faith' than he does after comments at prayer breakfast	Buttigieg	neutr
5e432b1393698d6e31739f63	Sen. Mazie Hirono says Trump 'wasn't acquitted' because he had a 'rigged' impeachment trial	Trump	neg
5e432b1593698d6e31739f67	Warren; in apology; cites America's 'long legacy' of 'racism and oppression' after women of color quit Nevada campaign	Warren	neutr
5e432b1793698d6e31739f69	Sanders declares victory in Iowa; says he can 'defeat the most dangerous president in modern American history'	Sanders	pos
5e432b1793698d6e31739f6a	Elizabeth Warren apologizes after 6 women of color quit her Nevada campaign	Warren	neutr
5e432b1b93698d6e31739f6f	Kellyanne Conway on Trump's impeachment trial victory	Trump	pos
5e432b1f93698d6e31739f73	Trump allies Jordan; Meadows selected for top House GOP committee roles	Trump	neutr
5e432b2093698d6e31739f74	Congressional Democrats mull continuing investigations of President Trump	Trump	neutr
5e432b2393698d6e31739f79	Bernie Sanders declares victory in chaotic Iowa caucuses	Sanders	neutr
5e432b2793698d6e31739f7f	Senate acquits Trump on abuse of power; obstruction of Congress charges	Trump	neutr
5e432b2a93698d6e31739f81	Andrew Yang lays off staffers after poor showing in Iowa	Yang	neutr
5e432b3493698d6e31739f8d	Dem-controlled House votes to kill GOP resolution condemning Pelosi for ripping up Trump's speech	Trump	neutr
5e432b3793698d6e31739f91	Sen. Martha McSally on whether Senate will investigate Hunter Biden following Trump's impeachment acquittal	Trump	neutr
5e432b3993698d6e31739f93	Sen. Bob Casey says President Trump's claim that he did nothing wrong is insulting to the country	Trump	neg
5e432b3a93698d6e31739f94	Bret Baier on President Trump taking victory lap after acquittal in Senate impeachment trial	Trump	pos
5e432b3d93698d6e31739f97	Sanders; Warren campaigns pay to offset almost 4;000 tons in carbon emissions: report	Sanders	neutr
5e432b3f93698d6e31739f98	Trump claims he wouldn't be 'standing here' if he hadn't fired 'sleazebag' Comey	Trump	neg
5e432b4593698d6e31739f9d	Biden's poor Iowa showing dramatically ups the stakes in New Hampshire	Biden	neutr
5e432b4593698d6e31739f9e	John Yoo warns Democrats that renewing impeachment charges against President Trump would be a mistake	Trump	neutr
5e432b4893698d6e31739fa1	President Trump breaks with tradition; slams opponents at National Prayer Breakfast	Trump	neg
5e432b4893698d6e31739fa2	Newt Gingrich says the Iowa caucuses process is rigged against Bernie Sanders	Sanders	neg
5e432b4e93698d6e31739fa8	President Trump: We come together as one nation blessed to live in freedom and worship in peace	Trump	pos
5e432b5093698d6e31739faa	Buttigieg soars; Biden slips; Sanders still on top in newest New Hampshire poll	Biden	neg
5e432b5293698d6e31739fac	Buttigieg narrowly leads Sanders in Iowa caucuses with 97% of precincts reporting	Sanders	neutr
5e432b5293698d6e31739fad	What’s the fallout following President Trump’s acquittal?	Trump	neutr
5e432b5493698d6e31739faf	Michael Goodwin: Trump won; Pelosi lost; it’s a real acquittal	Trump	pos
5e432b5693698d6e31739fb1	Trump proudly displays 'Acquitted' headlines; mere feet from Pelosi at prayer breakfast	Trump	neutr
5e432b5793698d6e31739fb2	President Trump attends 68th annual National Prayer Breakfast	Trump	neutr
5e432b5a93698d6e31739fb6	Newt Gingrich on President Trump acquitted by Senate	Trump	pos
5e432b5b93698d6e31739fb7	Ex-Ukraine ambassador sounds off after Trump acquittal: 'I have seen dictatorships'	Trump	neutr
5e432b6493698d6e31739fc3	Trump supporters flood hotline for Iowa precinct chairs; adding to the confusion: report	Trump	neutr
5e432b6693698d6e31739fc6	Trump acquitted in impeachment trial after fiery State of the Union speech	Trump	neutr
5e432b6a93698d6e31739fc9	Warren says male candidates 'wrong' if they think they have a better chance of beating Trump	Trump	neg
5e432b6c93698d6e31739fcb	Pelosi facing backlash for ripping up Trump speech	Trump	neg
5e432b7593698d6e31739fd6	Republicans seek Hunter Biden travel records from Secret Service shortly after Trump acquittal	Trump	neutr
5e432b7c93698d6e31739fdf	Sen. Kennedy calls Pelosi 'over the top' and 'juvenile' for tearing up copy of Trump's speech	Trump	neg
5e432b7d93698d6e31739fe0	Manchin; swing-state senators swarmed with Dem hugs after voting to convict Trump	Trump	neg
5e432b7f93698d6e31739fe1	GOP introduces resolution to condemn Pelosi for ripping up Trump’s State of the Union speech	Trump	neutr
5e4339ed93698d0e7033371d	Biden heads to South Carolina before New Hampshire polls close	Biden	neutr
5e4339ee93698d0e7033371f	Pete Buttigieg speculates that Trump 'can't figure out what to do' with him	Trump	neg
5e4339ee93698d0e70333720	2020 Democrats attack Trump in final pitch to New Hampshire voters	Trump	neg
5e4339f593698d0e70333723	Trump: I'd rather run against Bloomberg than Bernie Sanders	Trump	neg
5e433b6793698d0e70333726	Joe Biden takes aim at Pete Buttigieg after 'gut punch' in Iowa	Buttigieg	neutr
5e433b6993698d0e70333728	Pete Buttigieg holds slim lead in Iowa caucuses following partial release of results	Buttigieg	neutr
5e433b6a93698d0e70333729	White House claims 'full vindication' after Trump acquittal; slams Romney as 'failed' candidate	Trump	neutr
5e433b6b93698d0e7033372b	Trial over: Trump acquitted by Senate on both impeachment articles in historic decision	Trump	pos
5e433b6c93698d0e7033372c	Fallout from Nancy Pelosi's decision to shred her copy of President Trump's State of the Union address	Trump	neutr
5e433b7193698d0e70333731	Trump’s brawling style is about projecting strength; no matter the cost	Trump	neg
5e433b7293698d0e70333733	Trump easily beats impeachment; Romney vote stirs backlash	Trump	pos
5e433b7493698d0e70333736	Source of Bloomberg stop-and-frisk audio blasts CNN for 'dismissing' story	Bloomberg	neutr
5e44399b93698d436e1b1029	Meet the New Hampshire voter who made $12G from Andrew Yang's 'Freedom Dividend'	Yang	neutr
5e44399b93698d436e1b102a	Biden leaves New Hampshire early for South Carolina	Biden	neutr
5e4441b593698d519d95f2c0	Sanders Won; Klobuchar Surged: What We Learned From New Hampshire	Klobuchar	neutr
5e4441b593698d519d95f2c1	How Amy Klobuchar Pulled Off the Big Surprise of the New Hampshire Primary	Klobuchar	pos
5e4441b693698d519d95f2c2	For Joe Biden; Two Bad Losses and a Precarious Path Forward	Biden	neg
5e4441b893698d519d95f2c3	Sanders Is Victorious in New Hampshire Primary	Sanders	pos
5e4441b993698d519d95f2c5	‘You May See Me Once Again;’ Bennet Says	Bennet	neutr
5e4441bb93698d519d95f2c7	Trump Takes On Bloomberg and Once Again Hijacks a News Cycle	Trump	neutr
5e4441bc93698d519d95f2c8	Michael Bennet Drops Out of the 2020 Presidential Race	Bennet	neutr
5e4441bd93698d519d95f2ca	Trump Adviser Pushes Utah Congressman for Top Intelligence Post	Trump	neutr
5e444a4693698d63cf8ae2dd	Democrats Get the Attention; but Trump Aims to Put New Hampshire in Play	Trump	neutr
5e444a4793698d63cf8ae2de	The Federal Budget Under Trump; Per Person	Trump	neutr
5e444a4b93698d63cf8ae2e6	A Rare Trump-Era Climate Policy Hits an Obstacle: The Tax Man	Trump	unk
5e444a5193698d63cf8ae2f1	Trump Travels to New Hampshire to Rally Republicans and Distract Democrats	Trump	neutr
5e444a5293698d63cf8ae2f4	Some Experts Worry as a Germ-Phobic Trump Confronts a Growing Epidemic	Trump	neg
5e444a5493698d63cf8ae2f7	Trump Budget Calls for New Nuclear Warheads and 2 Types of Missiles	Trump	neutr
5e444a5593698d63cf8ae2f8	Trump Budget Would Fray Social Safety Net	Trump	unk
5e444a5c93698d63cf8ae301	Trump’s $4.8 Trillion Budget Would Cut Safety Net Programs and Boost Defense	Trump	neutr
5e444a5f93698d63cf8ae307	Sanders and Buttigieg Clash; Aiming for a Two-Person Race	Buttigieg	neg
5e444a6393698d63cf8ae30d	Trump to Propose $4.8 Trillion Budget With More Border Wall Funding	Trump	neutr
5e444a6493698d63cf8ae30e	Iowa Democrats Give Buttigieg the Most Delegates as Sanders Team Seeks Recanvass	Sanders	neutr
5e444a6993698d63cf8ae317	Biden Slashes Into Buttigieg: ‘This Guy’s Not a Barack Obama!’	Biden	neg
5e444a6a93698d63cf8ae318	Trump Has Reshaped the Judiciary. Here’s How the 2020 Democrats Would Address That.	Trump	neutr
5e444a6a93698d63cf8ae319	Republican Senators Tried to Stop Trump From Firing Impeachment Witness	Trump	neg
5e444a6d93698d63cf8ae31e	Jeff Sessions Was ‘Trump Before Trump.’ Will Alabama Voters Remember?	Trump	neutr
5e444a7093698d63cf8ae321	Biden Tells Voters to Look to the Past. (Just Not the Last Week.)	Biden	neutr
5e444a7193698d63cf8ae323	Joe Biden Attacks Bernie Sanders’s Record on Guns	Sanders	neg
5e444a7293698d63cf8ae324	Victors in Iowa; Sanders and Buttigieg Are Targets in Democratic Debate	Sanders	pos
5e444a7393698d63cf8ae326	Amy Klobuchar Compares ‘Cool Newcomer’ Pete Buttigieg to Trump	Trump	neutr
5e444a7693698d63cf8ae32c	The Latest New Hampshire Polls: Buttigieg Looks Competitive	Buttigieg	pos
5e444a7993698d63cf8ae332	Trump Fires Impeachment Witnesses Gordon Sondland and Alexander Vindman in Post-Acquittal Purge	Trump	neg
5e444a7a93698d63cf8ae333	Joe Walsh Ends Presidential Campaign Against Trump	Trump	neutr
5e444a7d93698d63cf8ae339	What It Was Like to Work for Andrew Yang	Yang	neutr
5e444a8093698d63cf8ae33d	Democratic Candidates Reject Trump’s Foreign Policy; but Don’t Agree on Theirs	Trump	neg
5e444a8193698d63cf8ae33e	Navy Secretary Richard Spencer Says He’ll Endorse Bloomberg	Bloomberg	pos
5e444a9093698d63cf8ae34d	Tom Steyer - Foreign Policy	Steyer	neutr
5e444a9193698d63cf8ae34e	Deval Patrick - Foreign Policy	Patrick	neutr
5e444a9393698d63cf8ae350	Bernie Sanders - Foreign Policy	Sanders	neutr
5e444a9493698d63cf8ae351	Elizabeth Warren - Foreign Policy	Warren	neutr
5e444a9693698d63cf8ae354	Michael Bennet - Foreign Policy	Bennet	neutr
5e444a9993698d63cf8ae35a	Democrats; Knocked Back by Trump’s Acquittal; Ponder Their Next Steps	Trump	neutr
5e444a9a93698d63cf8ae35c	After Acquittal; Trump Repeats Inaccurate Claims on Impeachment and Ukraine	Trump	neg
5e444a9c93698d63cf8ae35f	What Are Iowa’s Satellite Caucuses? And How Did They Help Bernie Sanders?	Sanders	neutr
5e444a9e93698d63cf8ae362	Republicans in Senate Press On With Investigation Into Hunter Biden	Biden	neg
5e444aa093698d63cf8ae365	Trump Celebrates Acquittal; and Denounces Democrats as ‘Vicious’	Trump	pos
5e444aa393698d63cf8ae367	Pelosi Rebukes Trump for Prayer Breakfast Remarks	Trump	neutr
5e444aa693698d63cf8ae36c	Trump Hails Acquittal and Lashes Out at His ‘Evil’ and ‘Corrupt’ Opponents	Trump	neg
5e444aa893698d63cf8ae36d	Full Video: Trump Speaks After Impeachment Acquittal	Trump	neutr
5e444aaa93698d63cf8ae371	Sanders Raises $25 Million in January; a Huge Show of Financial Strength	Sanders	neutr
5e444ab093698d63cf8ae37b	Trump Gives Venezuela’s Guaidó the Embrace He Wanted	Trump	neutr
5e444ab393698d63cf8ae380	Draft Executive Order Would Give Trump a New Target: Modern Design	Trump	neutr
5e444ab493698d63cf8ae381	Trump Called for Paid Family Leave. Here’s Why Few Democrats Clapped.	Trump	neutr
5e444ab693698d63cf8ae382	Senate Votes to Acquit President Trump	Trump	pos
5e444ab793698d63cf8ae383	Trump Acquitted of Two Impeachment Charges in Near Party-Line Vote	Trump	pos
5e444abd93698d63cf8ae388	What Went Wrong for Joe Biden in Iowa	Biden	neg
5e444abd93698d63cf8ae389	The Trump Fans Who Think Impeachment Was ‘Exactly’ What His Base Needed	Trump	neutr
5e444ac393698d63cf8ae390	A Full Guide to the Trump Impeachment Trial Vote	Trump	neutr
5e444ac793698d63cf8ae393	Full Transcript of Trump's State of The Union Address	Trump	neutr
5e444ac893698d63cf8ae394	Six Takeaways From Trump’s State of the Union Address	Trump	neutr
5e444ac993698d63cf8ae395	Trump Claims End of ‘American Decline’ While Avoiding Mention of Impeachment	Trump	neg
5e444aca93698d63cf8ae397	Trump’s State of the Union Speech Continues a Theme: Courting Black Voters	Trump	neutr
5e444ace93698d63cf8ae399	Pelosi Rips Up Trump’s Speech	Trump	neutr
5e444ad593698d63cf8ae39e	Trump and Pelosi: Snubs; Then a Torn-Up Speech	Trump	neutr
5e444ad793698d63cf8ae3a0	Full Analysis of Trump's 2020 State of the Union Speech	Trump	neutr
5e444da893698d6a78137f11	Thailand; Coronavirus; Trump: Your Monday Briefing	Trump	neutr
5e444dbc93698d6a78137f34	New York to Sue Trump Administration Over Global Entry Freeze	Trump	neg
5e444dbf93698d6a78137f3a	Putin Rejects Oil Deal With Belarus; Increasing Pressure for Merger	Putin	neutr
5e444de693698d6a78137f6e	Nigeria ‘Blindsided’ by Trump Travel Ban; Its Top Diplomat Says	Trump	neg
5e44553793698d7b7a2fc75f	Trump Warns Senate Not to Approve War Powers Resolution on Iran	Trump	neg
5e44553793698d7b7a2fc760	Klobuchar's Dark-Horse Campaign Gets Fundraising Boost; but New Tests Await	Klobuchar	pos
5e445efd93698d092648df78	Buttigieg Faces New Urgency in Bid to Win Minority Voters	Buttigieg	neutr
5e44608d93698d1072c06d21	Trump and Kushner Saw Super Bowl Ad as Way of Making Inroads With Black Voters	Trump	neutr
5e44609193698d1072c06d25	Trump Says He Is In for Debates and Wants to Honor Rush Limbaugh	Trump	pos
5e4460cc93698d1221a41cbb	AP VoteCast: Iowa Dems Split on Best Challenger for Trump	Trump	neutr
5e4464fb93698d250517a1f5	Sans Gavel; Roberts Is Among 4 Justices at Trump Speech	Trump	neutr
5e4464fe93698d250517a1f9	White House Excludes CNN From Trump Session; With No Protest	Trump	unk
5e44650293698d250517a1fd	Trump Uses State of Union to Campaign Pelosi Rips Up Speech	Trump	neutr
5e44650b93698d250517a20d	Hunting Conference With Beach Boys and Trump Jr. Draws Protests	Trump	neg
5e44651693698d250517a217	Hunting Conference With Beach Boys and Trump Jr. Draws Protests	Trump	neg
5e44651793698d250517a21a	Guests Help Trump Highlight State of the Union Themes	Trump	neutr
5e44651893698d250517a21c	Bloomberg Doubles Ad Spending After Chaos of Iowa Caucuses	Bloomberg	neutr
5e44678693698d32f1770632	Trump Says Prosecutors ‘Ought to Apologize’ to Roger Stone	Trump	neutr
5e446a7093698d3660c16785	Klobuchar's Dark-Horse Campaign Gets Fundraising Boost; but New Tests Await	Klobuchar	neutr
5e446a7193698d3660c16787	New York Governor Signals Possible Compromise With Trump in Immigration Dispute	Trump	neutr
5e446a7193698d3660c16788	Moderate Democrats Fear Bernie Sanders Could Cost Them the House	Sanders	neg
5e446a7893698d3660c16792	Deval Patrick; Latecomer to the 2020 Race; Drops Out	Patrick	neg
5e446a7d93698d3660c1679a	Lawmakers Want Ivanka Trump's Women's Program to Become Law	Trump	pos
5e446a7f93698d3660c1679c	U.S. Presidential Candidate Bloomberg Endorsed by Three Black Lawmakers	Bloomberg	pos
5e446a8193698d3660c1679e	Buttigieg Lands Black South Carolina Lawmaker's Endorsement	Buttigieg	neutr
5e446a8293698d3660c1679f	Charges Dropped Against Guard Accused of Threatening Trump	Trump	neutr
5e446a9d93698d3660c167c0	Sanders Narrowly Beats Buttigieg in New Hampshire Democratic Primary as Biden Lags Badly	Buttigieg	neutr
5e446a9f93698d3660c167c1	After New Hampshire Surge; Klobuchar Turns to Nevada; Beyond	Klobuchar	neutr
5e446aa293698d3660c167c5	Bernie Sanders Scores Narrow Victory in New Hampshire Primary	Sanders	pos
5e446aa693698d3660c167ca	Former Massachusetts Governor Patrick to End 2020 Presidential Bid: CBS	Patrick	neutr
5e446aa793698d3660c167cd	Trump’s War Against ‘the Deep State’ Enters a New Stage	Trump	pos
5e446aa893698d3660c167ce	Senator Bennet Drops Out of 2020 Democratic Presidential Race	Bennet	neg
5e446aa993698d3660c167d0	Trump Takes On Bloomberg and Once Again Hijacks a News Cycle	Trump	pos
5e446aa993698d3660c167d1	Michael Bennet Drops Out of the 2020 Presidential Race	Bennet	neg
5e446aac93698d3660c167d5	Exit Polls: Sanders; Buttigieg; Klobuchar Locked in Tight Race for New Hampshire	Sanders	pos
5e446aad93698d3660c167d7	Andrew Yang Drops Out of Presidential Race	Yang	neutr
5e446aae93698d3660c167d9	Trump Adviser Pushes Utah Congressman for Top Intelligence Post	Trump	neg
5e446ab093698d3660c167dc	Responding to Critics; Bloomberg Omits Role in Expanding Stop-and-Frisk	Bloomberg	neutr
5e446abb93698d3660c167e7	Steyer's Wife Moves to S. Carolina for Rest of 2020 Campaign	Steyer	neutr
5e446aca93698d3660c167f7	AP VoteCast: NH Democrats Angry; Seek Alternative to Trump	Trump	unk
5e446acf93698d3660c167fd	U.S. Justice Department Declines to Offer Court Sentencing Guidance on Trump Adviser Stone	Trump	neutr
5e446ada93698d3660c1680b	Amy Klobuchar Is Pressed on ‘The View’ Over Her Record as a Prosecutor	Klobuchar	neutr
5e446ae093698d3660c16812	Elizabeth Warren; in New Memo; Outlines Her Path and Rivals’ Flaws	Warren	neutr
5e446ae393698d3660c16815	Warren Betting That Getting Personal Can Help Her Rebound	Warren	neg
5e446af193698d3660c16826	Trump and Bloomberg Call Each Other Racist as 2020 Election Fight Heats Up	Bloomberg	neg
5e446b0493698d3660c1683c	Bloomberg’s Blunt Defense of Stop-and-Frisk Policy Draws Scrutiny	Bloomberg	neg
5e446b1293698d3660c1684c	Klobuchar Surge in New Hampshire Could Reshuffle Democratic White House Race	Klobuchar	pos
5e446f5193698d40f8ca1bf8	Steyer's Wife Moves to S. Carolina for Rest of 2020 Campaign	Steyer	neutr
5e446f5393698d40f8ca1bfe	Angry With Trump; Most New Hampshire Democratic Primary Voters Will Back Party's Nominee 'Regardless': Edison Research	Trump	neg
5e446f5493698d40f8ca1bff	Report Says Man Who Drove Into GOP Tent Didn't Like Trump	Trump	unk
5e446f5a93698d40f8ca1c0e	U.S. Justice Department Declines to Offer Court Sentencing Guidance on Trump Adviser Stone	Trump	neutr
5e446f5b93698d40f8ca1c0f	Democrats Get the Attention; but Trump Aims to Put New Hampshire in Play	Trump	neutr
5e446f6093698d40f8ca1c1c	Amy Klobuchar Is Pressed on ‘The View’ Over Her Record as a Prosecutor	Klobuchar	neg
5e446f6393698d40f8ca1c23	Elizabeth Warren; in New Memo; Outlines Her Path and Rivals’ Flaws	Warren	pos
5e446f6693698d40f8ca1c29	Lawmakers Want Ivanka Trump's Women's Program to Become Law	Trump	neutr
5e446f6693698d40f8ca1c2a	U.S. Election: Klobuchar Up; Three Men Out	Klobuchar	neutr
5e446f7193698d40f8ca1c42	Trump; First Lady to Host State Dinner in April for Spain	Trump	neutr
5e446f7493698d40f8ca1c4a	Bloomberg Embraces Stop and Frisk in Resurfaced 2015 Audio	Bloomberg	neutr
5e446f7693698d40f8ca1c4d	Bloomberg’s Blunt Defense of Stop-and-Frisk Policy Draws Scrutiny	Bloomberg	neutr
5e446f7a93698d40f8ca1c56	The Latest: Top Nevada Union Warns About Sanders; Warren	Sanders	neg
5e446f7b93698d40f8ca1c59	Biden Heading to South Carolina Sanders Steady as New Hampshire Votes	Sanders	neutr
5e446f7d93698d40f8ca1c5d	Klobuchar Surge in New Hampshire Could Reshuffle Democratic White House Race	Klobuchar	pos
5e446f8293698d40f8ca1c62	Sanders Edges Buttigieg in NH; Giving Dems 2 Front-Runners	Sanders	neutr
5e446f8393698d40f8ca1c64	Oil From Federal Lands Tops 1B Barrels as Trump Eases Rules	Trump	neutr
5e446f8493698d40f8ca1c66	Biden Shows Tenderness and Temper on 2020 Presidential Trail	Biden	pos
5e446f8593698d40f8ca1c67	Trump Says Call for 7-9 Years Prison Term for Adviser Stone Is 'Horrible'	Trump	neutr
5e446f8e93698d40f8ca1c73	Trump Campaigns as a 2nd Amendment Warrior	Trump	neutr
5e446f9293698d40f8ca1c75	Sanders Narrowly Wins New Hampshire Democratic Primary; Biden Lags Badly	Biden	neg
5e446f9c93698d40f8ca1c83	Trump Travels to New Hampshire to Rally Republicans and Distract Democrats	Trump	neutr
5e446f9e93698d40f8ca1c86	Some Experts Worry as a Germ-Phobic Trump Confronts a Growing Epidemic	Trump	neg
5e446f9e93698d40f8ca1c87	Biden Braces for a Rough New Hampshire Vote; Setting Expectations Low	Biden	neg
5e446fa193698d40f8ca1c8b	Trump Budget Would Fray Social Safety Net	Trump	unk
5e446fa393698d40f8ca1c8d	Sanders and Buttigieg Close Out New Hampshire Pitching Different Visions	Sanders	neg
5e446fa693698d40f8ca1c91	U.S. Seeks Prison Term of 7-9 Years for Trump's Longtime Adviser Roger Stone	Trump	neutr
5e446faa93698d40f8ca1c94	Trump Meets Parkland Families to Discuss School Safety	Trump	neg
5e446fae93698d40f8ca1c99	Biden Shows Tenderness and Temper on 2020 Presidential Trail	Biden	pos
5e446fb293698d40f8ca1c9d	With Democrats in New Hampshire; Steyer Has SC to Himself	Steyer	neutr
5e446fba93698d40f8ca1ca9	Biden Slumps; Bloomberg Surges Nationally as Democratic Race Heats Up: Poll	Biden	neg
5e446fbc93698d40f8ca1cab	Trump; Manchin Trading Barbs as Impeachment Feud Boils Over	Trump	neutr
5e446fc093698d40f8ca1cae	Trump Plunges Into New Hampshire Race; Aiming to Rattle Dems	Trump	neutr
5e446fc493698d40f8ca1cb3	Highlights of President Trump's 2021 Budget Plan	Trump	neutr
5e446fc993698d40f8ca1cb7	Buttigieg; Sanders Campaigns Request Iowa Recanvass: Iowa Democrats	Buttigieg	neutr
5e446fcb93698d40f8ca1cba	Andrew Yang’s Campaign Is Riding on New Hampshire	Yang	pos
5e446fd493698d40f8ca1cc3	The Latest: Klobuchar Optimistic Before New Hampshire Vote	Klobuchar	pos
5e446fd593698d40f8ca1cc5	Bernie Sanders Formally Requests Partial Recount of Iowa Democratic Results	Sanders	neutr
5e446fde93698d40f8ca1cd0	Trump Calls for Slashing Funding for Toxic Superfund Cleanup	Trump	neutr
5e446fe693698d40f8ca1cd7	New York Sues Trump Administration Over 'Punitive' Ban From Traveler Programs	Trump	neg
5e44700393698d40f8ca1cf2	Trump's $4.8 Trillion Budget Gets Chilly Reception From Congress	Trump	neutr
5e44700493698d40f8ca1cf4	Democrats in Disarray in New Hampshire as Sanders Surges and Trump Provokes	Sanders	pos
5e44700593698d40f8ca1cf6	Schumer Wants to Protect Whistleblowers Amid Trump Payback	Trump	neg
5e44701693698d40f8ca1d08	Buttigieg on Defense as Rivals Aim to Blunt His Momentum	Buttigieg	neutr
5e44701893698d40f8ca1d09	AP FACT CHECK: Trump Hypes 'Comeback;' Impeachment Acquittal	Trump	neutr
5e44702193698d40f8ca1d12	Trump Hosts Governors; Claims Credit for Their Performance	Trump	neutr
5e44702393698d40f8ca1d15	Buttigieg Edges Past Sanders in Iowa's National Delegate Race: State Party	Sanders	neg
5e44702c93698d40f8ca1d1e	Klobuchar Pushes to Defy Expectations in New Hampshire	Klobuchar	unk
5e44703193698d40f8ca1d23	Trump to Propose $4.8 Trillion Budget With More Border Wall Funding	Trump	neutr
5e44703393698d40f8ca1d24	Exclusive: Trump Proposes 21% Cut in U.S. Foreign Aid in Budget Proposal-Officials	Trump	neutr
5e44703693698d40f8ca1d27	The Latest: Warren Says She's Best Positioned to Beat Trump	Warren	pos
5e44703693698d40f8ca1d28	Iowa Democrats Give Buttigieg the Most Delegates as Sanders Team Seeks Recanvass	Buttigieg	neutr
5e44703e93698d40f8ca1d30	Biden Faces Competition for Black Vote in His SC 'Firewall'	Biden	neutr
5e44703e93698d40f8ca1d31	On the 2020 Trail: Sanders Blasts Buttigieg for Taking Billionaire Bucks	Buttigieg	neg
5e44704693698d40f8ca1d3a	How Bernie Sanders’ Passionate Base Revitalized His Campaign	Sanders	pos
5e44704e93698d40f8ca1d44	Pelosi Clashes With Facebook and Twitter Over Video Posted by Trump	Trump	neg
5e44705693698d40f8ca1d4d	Trump Has Reshaped the Judiciary. Here’s How the 2020 Democrats Would Address That.	Trump	pos
5e44705a93698d40f8ca1d51	Republican Senators Tried to Stop Trump From Firing Impeachment Witness	Trump	neg
5e44705e93698d40f8ca1d55	The Latest: Biden: First Two States Important; Not Critical	Biden	neutr
5e44705e93698d40f8ca1d56	Biden Tells NH Democrats That Buttigieg 'Not a Barack Obama'	Buttigieg	neg
5e44706293698d40f8ca1d5c	Trump's 2020 Re-Election Challenges and Strategy to Win	Trump	neutr
5e44706893698d40f8ca1d67	AP FACT CHECK: Trump; Dems and the State of Disunion	Trump	neutr
5e44707393698d40f8ca1d77	Joe Biden Attacks Bernie Sanders’s Record on Guns	Biden	neutr
5e44707593698d40f8ca1d7c	Trump Reprises State of the Union Message in North Carolina	Trump	neutr
5e44707793698d40f8ca1d7e	Amy Klobuchar Compares ‘Cool Newcomer’ Pete Buttigieg to Trump	Trump	neutr
5e44708293698d40f8ca1d89	Buttigieg Says He's Raised $4M Since Strong Showing in Iowa	Buttigieg	pos
5e44708693698d40f8ca1d8f	Trump Criticizes West Virginia Democrat on Impeachment Votes	Trump	neg
5e44708a93698d40f8ca1d95	Nevada Union Warns Members of Sanders; Warren Health Plans	Sanders	neg
5e44709393698d40f8ca1d9f	Court Throws Out Emoluments Case Brought Against Trump by Democrats	Trump	pos
5e44709793698d40f8ca1da3	Elizabeth Warren Has a Pete Buttigieg Problem	Warren	neg
5e44709c93698d40f8ca1daa	AP FACT CHECK: Ripping Up Copy of Trump's Speech Not Illegal	Trump	unk
5e4470a493698d40f8ca1db4	Biden Shuffles Campaign Leadership After 4th-Place Finish	Biden	neutr
5e4470b393698d40f8ca1dc4	Appeals Court Dismisses Democrats' Lawsuit Against Trump	Trump	pos
5e4470b493698d40f8ca1dc6	House Passes Puerto Rico Aid in Face of Trump Veto Threat	Trump	unk
5e4470b593698d40f8ca1dc7	Buttigieg Leads Sanders in Iowa Delegates; 13-12. So; Who Won?	Sanders	neutr
5e4470b793698d40f8ca1dcb	Trump Airs Impeachment Gripes While Pushing Economic Agenda	Trump	neg
5e4470b893698d40f8ca1dcc	How Pete Buttigieg Became the Surprise of the Iowa Caucuses	Buttigieg	pos
5e4470ba93698d40f8ca1dcf	Trump Says Will Keep Mulvaney as Chief of Staff; Will Decide on Vindman	Trump	neutr
5e4470bb93698d40f8ca1dd0	Trump Fires Impeachment Witnesses Gordon Sondland and Alexander Vindman in Post-Acquittal Purge	Trump	neutr
5e44763793698d4a609a3ae5	Trump's Ex-Navy Secretary Endorses Bloomberg for President	Bloomberg	pos
5e44763f93698d4a609a3aed	The Latest: Bloomberg Isn't at Debate; but He's Name-Dropped	Bloomberg	neg
5e44764093698d4a609a3aee	Delaware University Pulls Art Depicting Trump Decapitation	Trump	neutr
5e44764293698d4a609a3af0	Former Trump Navy Secretary Backs Bloomberg for President	Bloomberg	pos
5e44764393698d4a609a3af1	Former Congressman Walsh Ends 2020 GOP Bid Against Trump	Trump	neutr
5e44765293698d4a609a3b00	Trump's Acquittal Confronts Dems With Election Year Choices	Trump	neutr
5e44765393698d4a609a3b01	To Win New Hampshire; Warren Has to Go Through Sanders	Warren	neutr
5e44765c93698d4a609a3b0c	Buttigieg Narrowly Defeats Sanders in Iowa Caucus: Iowa Democratic Party	Sanders	neutr
5e44766493698d4a609a3b13	Trump Halts Support for Yucca Mountain; Nevada Nuclear Waste Dump	Trump	neutr
5e44766993698d4a609a3b18	Trump Tweets Reversal of Push for Nevada Nuclear Waste Dump	Trump	neutr
5e44767593698d4a609a3b23	Trump Praises 2 Republicans Seeking Georgia Senate Seat	Trump	neutr
5e44767593698d4a609a3b24	McConnell Remaking Senate in Age of Trump; Impeachment	Trump	neutr
5e44767b93698d4a609a3b2b	Forty-Three Percent of Americans Back Trump Acquittal; 41 Percent Opposed: Reuters/Ipsos Poll	Trump	neutr
5e44768193698d4a609a3b32	Vermont's Republican Governor: Trump Shouldn't Be in Office	Trump	neutr
5e44768393698d4a609a3b36	Trump Unbound at White House Celebration of His Acquittal	Trump	neutr
5e44769293698d4a609a3b44	Trump Exults Over Acquittal in U.S. Senate Impeachment Trial	Trump	pos
5e44769293698d4a609a3b45	Trump Launches Veiled Attack on Romney and Pelosi at Prayer Breakfast	Trump	neg
5e44769593698d4a609a3b48	Trump Seeks to Delay Woman's Suit After Request for His DNA	Trump	neutr
5e4476cc93698d4a609a3b79	Biden Reaches for 'Comeback Kid' Mantle in New Hampshire	Biden	neutr
5e4476cd93698d4a609a3b7a	Trump Courts Black Voters; but Opposition Remains Deep	Trump	neutr
5e4476da93698d4a609a3b85	Key Dates in the Impeachment Inquiry Into President Trump	Trump	neg
5e4476f293698d4a609a3b97	Black Lawmakers Demand Biden Disavow Surrogate's Comments	Biden	neutr
5e4476fd93698d4a609a3ba2	Trump Aide Ties Israeli Settlements to Rising Anti-Semitism	Trump	neutr
5e44770393698d4a609a3ba7	Sen. Mitt Romney Breaks With GOP; Votes to Convict Trump	Trump	neg
5e44770893698d4a609a3bab	Factbox: Trump Impeachment-What Happens Next?	Trump	neg
5e44770b93698d4a609a3bae	Former Secretary of State Tillerson Calls for Trump to Reassure U.S. Allies	Trump	neg
5e44771193698d4a609a3bb5	Explainer: Why Will Republicans Vote to Acquit Trump in His Impeachment Trial?	Trump	pos
5e44771293698d4a609a3bb6	Trump Seen Heading to Acquittal in U.S. Senate Impeachment Vote on Wednesday	Trump	neutr
5e44771293698d4a609a3bb7	Rosy Polls but Few Yard Signs: How Joe Biden Stumbled in Iowa	Biden	neg
5e44771a93698d4a609a3bbf	Buttigieg Has Narrow Iowa Lead on Sanders; Biden Lags in Democratic Race	Sanders	neutr
5e44771f93698d4a609a3bc6	In Political Speech to Congress; Trump Pokes at Democrats' Divide on Healthcare	Trump	neg
5e44772093698d4a609a3bc8	Bloomberg to Double TV Spending; Expand Staff After Democrats' Iowa Caucus Chaos	Bloomberg	unk
5e44772293698d4a609a3bc9	Impeachment Takeaways: Trump's Iron Grip; McConnell Delivers	Trump	pos
5e44772393698d4a609a3bcb	With Made-For-TV Flourish; Trump Makes Case for Bringing Troops Home	Trump	neutr
5e44772593698d4a609a3bcd	The Latest: Biden Dismayed Limbaugh Awarded Medal of Freedom	Biden	neg
5e44772993698d4a609a3bd2	Trump Spurns Pelosi Handshake; She Tears Up His Speech	Trump	unk
5e44772c93698d4a609a3bd4	Vulnerable Democrat Doug Jones Votes to Convict Trump	Trump	neg
5e44774993698d4a609a3bf0	Pelosi Shreds Trump's Speech. Right There on the Podium.	Trump	neutr
5e44774c93698d4a609a3bf4	Text of President Trump's 2020 State of the Union Address	Trump	neutr
5e44775093698d4a609a3bf6	AP FACT CHECK: Trump's Exaggerated 'Great American Comeback'	Trump	neg
5e44777493698d4a609a3c07	Bloomberg Plans to Double Ad Spending After Iowa Caucus Problem	Bloomberg	neutr
5e44778493698d4a609a3c15	Susan Collins Announces She Will Vote to Acquit Trump; Calling Conduct ‘Wrong’	Trump	pos
5e44778693698d4a609a3c19	Verbal Fireworks Likely at Trump's State of the Union Speech	Trump	pos
5e44778e93698d4a609a3c23	After Massive Spending Blitz; Democrat Steyer Looking for Iowa Boost	Steyer	pos
5e44779293698d4a609a3c26	'No Fair Trial': Quotes From Trump's Senate Impeachment Trial	Trump	neutr
5e44779593698d4a609a3c28	Trump Revels in Democrats' Dysfunction in the Iowa Caucuses	Trump	neutr
5e44779693698d4a609a3c29	Factbox: 'Midnight in Washington'-Quotes From Trump's Impeachment Trial	Trump	neutr
5e44779f93698d4a609a3c30	Iowa's Anger Over Trump's Ethanol Policy Gives Democrats Opening	Trump	neg
5e4477a793698d4a609a3c38	Pelosi Tears Up Trump's Speech to Congress as Impeachment Trial Nears End	Trump	neg
5e4477a793698d4a609a3c39	As Democrats Fight for Iowa; Bloomberg Makes a Play for Delegate-Rich California	Bloomberg	neutr
5e4477a993698d4a609a3c3b	Democrats Condemn Trump at Trial as Threat to American Democracy	Trump	neg
5e4477bf93698d4a609a3c4e	What to Expect Ahead of Trump’s State of the Union Address	Trump	neutr
5e4477c093698d4a609a3c4f	Buttigieg Slightly Leading Sanders in Partial Iowa Results	Sanders	unk
5e4477c793698d4a609a3c55	Trump Faces Accusers: What to Watch During His Big Speech	Trump	neg
5e4477ce93698d4a609a3c5a	Amy Klobuchar’s Caucus-Day in Iowa Visit Pays Off	Klobuchar	pos
5e4477d193698d4a609a3c5e	Pelosi Says Democrats Have ‘Pulled Back a Veil’ on Trump’s ‘Unacceptable’ Behavior	Trump	neg
5e4477ee93698d4a609a3c76	Trump or Obama? Lawmakers Fight Over SC Interchange Name	Trump	neutr
5e4477fa93698d4a609a3c7e	America Has Had a Year to Learn How to Say Buttigieg. And Yet.	Buttigieg	neutr
5e4477fb93698d4a609a3c7f	AP FACT CHECK: Bracing for Trump's 'Relentless Optimism'	Trump	neutr
5e44780f93698d4a609a3c92	Snubbing Iowa; Bloomberg Charts His Own Path in 2020 Contest	Bloomberg	neutr
5e44781793698d4a609a3c98	Trump Trial Closing Arguments Aim at Voters; History	Trump	neutr
5e44783693698d4a609a3caa	Trump; Bloomberg Trade Schoolyard Taunts as Spending War Heats Up	Trump	neg
5e44783793698d4a609a3cab	Black Democratic Group Co-Chair Endorses Steyer in South Carolina	Steyer	neutr
5e44783993698d4a609a3cad	Billionaire U.S. Candidate Bloomberg Floats Plan to Tax Rich People 'Like Me'	Bloomberg	neutr
5e44784d93698d4a609a3cb8	Joe Walsh Also Wants to Beat Donald Trump	Trump	neutr
5e44786693698d4a609a3ccc	The Latest: Warren Assures Supporters a Woman Can Win	Warren	neg
5e44787293698d4a609a3cd6	Trump Speech to Project Optimism at Time of Bitter Division	Trump	pos
5e44787593698d4a609a3cd7	Can Democrats Beat Trump in Iowa in November?	Trump	neutr
5e4478a193698d4a609a3cf8	Trump Impeachment: What Happens Next?	Trump	neutr
5e4478a393698d4a609a3cf9	Echoing His Campaign Pitch; Trump Will Focus on Economic Boom in Annual Speech	Trump	pos
5e4478a493698d4a609a3cfa	Democrats Announce New Debate Rules Likely to Allow Bloomberg to Join	Bloomberg	pos
5e4478a793698d4a609a3cfc	Democrat Michael Bloomberg Spent $200 Million of Own Wealth on Presidential Bid in 2019	Bloomberg	neutr
5e4478b593698d4a609a3d05	Biden Slams Trump for Cutting Health Programs Before Coronavirus Outbreak	Trump	neg
5e4478c493698d4a609a3d11	Emails Show the Fallout From Trump's Claims About Dorian	Trump	neg
5e4478cc93698d4a609a3d18	While Stained in History; Trump Will Emerge From Trial Triumphant and Unshackled	Trump	unk
5e4478da93698d4a609a3d1c	Analysis: GOP Sends Message That Trump’s Actions Were OK	Trump	pos
5e4478de93698d4a609a3d1e	Bloomberg Proposes $5 Trillion in Taxes on the Rich and Corporations	Bloomberg	neutr
5e4478df93698d4a609a3d1f	Democratic Candidates Focus on All-Consuming Hunger to Unseat Trump	Trump	neg
5e44790093698d4a609a3d35	Trump State of the Union Won't Be 1st Delivered Amid Turmoil	Trump	neutr
5e44790293698d4a609a3d36	Billionaire Bloomberg Floods Democratic Primary With Cash	Bloomberg	neg
5e44790893698d4a609a3d3b	Clinton Jabs Again at Sanders; Says He Didn't Unite Party	Sanders	neg
5e44790b93698d4a609a3d3e	Once Skeptical; Senate Republicans Are All In on Trump	Trump	pos
5e44790c93698d4a609a3d3f	Republicans Block Impeachment Witnesses; Clearing Path for Trump Acquittal	Trump	neutr
5e44790e93698d4a609a3d40	Biden Cash Reserves Lag Behind Top 2020 Rivals	Biden	neutr
5e44791393698d4a609a3d44	Despite Evidence; Republicans Rallied Behind Trump. This Was Their Reasoning.	Trump	neutr
5e44791793698d4a609a3d48	Biden Camp Prepping Backers for Extended Fight Beyond Iowa	Biden	neutr
5e44791f93698d4a609a3d50	Former White House Counsel Says Trump Thinks Differently	Trump	neutr
5e44792093698d4a609a3d51	Trump Hotel Patrons Relish Impeachment Finale	Trump	unk
5e44792a93698d4a609a3d5b	GOP Senators Seek to Acquit Trump Without Condoning Conduct	Trump	neutr
5e44792f93698d4a609a3d60	Trump Administration Adds Six Countries to Travel Ban	Trump	neg
5e44793493698d4a609a3d63	Bloomberg Fueled His Campaign With $200 Million From His Own Fortune	Bloomberg	neutr
5e44793b93698d4a609a3d69	Bloomberg Could Qualify for Debates Under New Party Rules	Bloomberg	pos
5e44795593698d4a609a3d7e	Trump Told Bolton to Help His Ukraine Pressure Campaign; Book Says	Trump	neg
5e44795a93698d4a609a3d81	Bernie Sanders’s Surge Owes a Lot to Voters of Color	Sanders	neg
5e44796493698d4a609a3d8a	Delaney; Longest-Running Democratic Candidate; Ends 2020 Bid	Delaney	neutr
5e44796993698d4a609a3d8f	Biden: Sanders 'Changed His Mind' on Gun Policies	Biden	neutr
5e44796c93698d4a609a3d90	Good Economy May Mask Trump Vulnerability in Key States: Study	Trump	neg
5e44796d93698d4a609a3d91	Movin' on Up: Bloomberg Glides Past Warren to No.3 in Democratic Race-Reuters/Ipsos	Warren	neg
5e44797293698d4a609a3d94	Bloomberg Tackles Gun Violence; Trump Touts Victories in Super Bowl Ads	Bloomberg	pos
5e44797593698d4a609a3d96	Trump Mocks Democrats; Revives Border Wall Promise in Iowa Campaign Speech	Trump	neutr
5e44797693698d4a609a3d97	A Second Video Shows Trump With Former Ukraine Fixer Lev Parnas	Trump	neutr
5e44797793698d4a609a3d98	In Iowa's Small Black Community; Little Love for the Caucuses or Joe Biden	Biden	neg
5e44797993698d4a609a3d9a	Sanders Endorsed by Postal Workers Union in 2020 White House Race	Sanders	pos
5e44797c93698d4a609a3d9d	Republican Senators to Watch in Battle Over Trump Impeachment Trial Witnesses	Trump	neutr
5e44798693698d4a609a3da5	McConnell's Democratic Rival McGrath Endorses Biden for 2020	Biden	pos
5e44798d93698d4a609a3da8	Movin' on Up: Bloomberg Glides Past Warren to No. 3 in Democratic Race-Reuters/Ipsos Poll	Warren	neg
5e44799493698d4a609a3dae	Buttigieg Courts 'Future Former Republicans' to Expand Vote	Buttigieg	neutr
5e44799893698d4a609a3db1	Trump Acquittal Now Likely Wednesday Senate Nixes Witnesses	Trump	neutr
5e44799993698d4a609a3db2	Trump Signs Order Creating Post Focused on Human Trafficking	Trump	neutr
5e4479ac93698d4a609a3dc1	Recording Surfaces of Another Trump Meeting With Parnas and Fruman	Trump	neutr
5e4479ad93698d4a609a3dc3	Trump Lawyer’s Impeachment Argument Stokes Fears of Unfettered Power	Trump	neg
5e4479af93698d4a609a3dc5	Trump Travels to Iowa to Energize Supporters for Caucuses Next Week	Trump	neutr
5e4479b193698d4a609a3dc7	Note-Passing and Power: Moderates Team Up at Trump Trial	Trump	neutr
5e447a1493698d55300c7d64	Exclusive: Utah Sen. Mike Lee thankful for Trump plan to allow use of lands previously designated as monuments	Trump	pos
5e447a1593698d55300c7d66	Feeling the Bern: New Hampshire narrowly goes for Sanders	Sanders	pos
5e447a1893698d55300c7d6b	Trump: Don't want to say yet whether I'd pardon Roger Stone	Trump	neutr
5e447a1a93698d55300c7d6e	Biden campaign says race isn't over; turns focus to South Carolina and Nevada	Biden	neutr
5e447a1b93698d55300c7d6f	Is it too late for Biden? Former VP aims to defy history after kickoff contest crash	Biden	unk
5e447a1c93698d55300c7d71	Booming economy; Trump immigration crackdown create labor shortage in construction industry	Trump	neg
5e447a1e93698d55300c7d75	2020 Democrats in growing battle over who can defeat President Trump	Trump	neutr
5e447a2493698d55300c7d7c	Deval Patrick drops out of presidential race	Patrick	neutr
5e447a2493698d55300c7d7e	Howard Kurtz: Media spotlight on Klobuchar; despite Sanders winning in New Hampshire primary	Klobuchar	pos
5e447a2593698d55300c7d7f	President Trump congratulates Attorney General Barr for taking control of Roger Stone case	Trump	pos
5e447a2693698d55300c7d80	Baier on Biden’s decision to leave New Hampshire early to rally in South Carolina	Biden	neutr
5e447a2893698d55300c7d83	Biden banking on South Carolina and Nevada after 5th place New Hampshire finish	Biden	pos
5e447a2893698d55300c7d84	Progressive platform fuels Bernie Sanders' victory in New Hampshire	Sanders	pos
5e447a2b93698d55300c7d88	President Trump victorious in New Hampshire primary	Trump	pos
5e447a2d93698d55300c7d8c	Cuomo to meet with Trump over Trusted Traveler Program enrollment ban for New Yorkers	Trump	neutr
5e447a3193698d55300c7d8f	Sanders; Buttigieg and Klobuchar look to seize momentum from New Hampshire results	Buttigieg	neutr
5e447a3693698d55300c7d96	Joe Scarborough says Trump is a 'would-be dictator' who wants to arrest journalists	Trump	neg
5e447a3893698d55300c7d99	Trump doubles Obama's 2012 vote total in New Hampshire; signaling fired up base	Trump	pos
5e447a3993698d55300c7d9a	Sanders narrowly beats Buttigieg; Biden places 5th in New Hampshire primary	Sanders	neutr
5e447a3993698d55300c7d9b	Biden finishes 5th in New Hampshire primary; says ‘It ain’t over’	Biden	neutr
5e447a3b93698d55300c7d9f	What might be Andrew Yang's next move?	Yang	neutr
5e447a3d93698d55300c7da1	Is Sanders really the candidate Democrats can rally behind?	Sanders	neg
5e447a3f93698d55300c7da3	How does Trump plan to win the state of New Hampshire in the general election?	Trump	neutr
5e447a4093698d55300c7da5	What would a brokered Democratic convention mean for Trump?	Trump	neutr
5e447a4193698d55300c7da7	Will an 'outsider candidate' stand the best chance against President Trump in 2020?	Trump	neutr
5e447a4493698d55300c7dac	New Hampshire gives Klobuchar major boost; puts Biden and Warren on 2020 life support	Biden	neutr
5e447a4593698d55300c7dae	Sanders edges out Buttigieg to win New Hampshire; as Klobuchar surges to third	Buttigieg	neutr
5e447a4693698d55300c7daf	Biden finishes fifth in New Hampshire primary	Biden	neg
5e447a4793698d55300c7db0	Trump trolls Democrats with rally on eve of New Hampshire primary	Trump	neutr
5e447a4993698d55300c7db3	Buttigieg calls for Dem unity following strong showing in New Hampshire primary	Buttigieg	pos
5e447a4a93698d55300c7db4	Biden; Warren won’t get any delegates from New Hampshire	Warren	neg
5e447a4b93698d55300c7db6	Joe Biden speaks at a kick off rally for his South Carolina campaign	Biden	neutr
5e447a4c93698d55300c7db7	Sanders: This victory is the beginning of the end for Trump	Trump	unk
5e447a4c93698d55300c7db8	Buttigieg: We are here to stay	Buttigieg	pos
5e447a4d93698d55300c7db9	Trump mocks 'Pocahontas' Warren; 'Impeachment King' Steyer after poor showing in New Hampshire	Steyer	neg
5e447a4e93698d55300c7dba	How will New Hampshire play out for President Trump?	Trump	neutr
5e447a4e93698d55300c7dbb	Trump taunts Roger Stone prosecutors who 'cut and ran' from case	Trump	neg
5e447a4f93698d55300c7dbc	Klobuchar gives proud speech after strong New Hampshire showing: 'Beaten the odds every step of the way'	Klobuchar	neutr
5e447a5193698d55300c7dbe	Lara Trump says Democrats should be nervous about New Hampshire results	Trump	neg
5e447a5393698d55300c7dc2	Trump pulls former US attorney Jessie Liu’s nomination for Treasury role	Trump	neutr
5e447a5593698d55300c7dc4	Michael Bennet drops out of 2020 presidential race; after New Hampshire primary	Bennet	neg
5e447a5893698d55300c7dc8	Trump easily wins New Hampshire Republican primary	Trump	pos
5e447a5993698d55300c7dc9	Andrew Yang: We accelerated the eradication of poverty	Yang	pos
5e447a5993698d55300c7dca	Buttigieg surrogate on campaign momentum from Iowa to New Hampshire	Buttigieg	neutr
5e447a5a93698d55300c7dcc	Sanders takes early lead as New Hampshire results trickle in	Sanders	pos
5e447a5c93698d55300c7dcf	Trump tries to steal Democrats' thunder in New Hampshire	Trump	neg
5e447a6093698d55300c7dd3	Lewandowski: Tonight is going to be a big night for Sanders and Buttigieg	Buttigieg	pos
5e447a6093698d55300c7dd4	Wallace: I think Joe Biden is in serious trouble	Biden	neg
5e447a6193698d55300c7dd5	Yang: Our goal is to finish top 4 in New Hampshire	Yang	neutr
5e447a6493698d55300c7dda	Trump calls Romney a ‘disgrace’ for impeachment vote	Trump	neg
5e448b0993698d62f891bd27	Trump Administration Expected to Loosen Military’s Limits on Land Mines	Trump	neutr
5e448b2593698d62f891bd3e	Bernie Sanders Is Still Sad About the Dodgers	Sanders	neutr
5e448b2993698d62f891bd42	Buttigieg Sharpens Biden; Sanders Attacks as Caucuses Near	Biden	neutr
5e448b2c93698d62f891bd45	How Iowa Could Decide Joe Biden’s Fund-Raising Future	Biden	neutr
5e448b3093698d62f891bd48	Pompeo Plays Clean-Up in Ukraine as Trump Trial Nears End	Trump	neutr
5e448b3293698d62f891bd4a	‘I’m a Democrat’: Biden Accuses Sanders of Not Being a Party Member	Biden	neutr
5e448b3393698d62f891bd4b	House Votes to Repeal 2002 Military Authorization in Bid to Rein in Trump on Iran	Trump	neg
5e448b4293698d62f891bd58	Aiming at Trump; Biden Says a President's Character Matters	Trump	neg
5e448b4393698d62f891bd59	Postal Workers Union With 200;000 Members Endorses Sanders	Sanders	pos
5e448b5c93698d62f891bd6e	Bloomberg; Trump Detail Campaign Ads to Air on Super Bowl	Bloomberg	neutr
5e448b6093698d62f891bd72	Buttigieg Endorsed by Major California; Nevada LGBTQ Group	Buttigieg	neutr
5e448b6293698d61b46fd5e3	Trump: Justice Department corrected 'horribleness' of Stone sentencing	Trump	neutr
5e448b6993698d61b46fd5ec	Elizabeth Warren under fire for saying she accepted broke college student's 'last few dollars' for her campaign	Warren	neg
5e448b7893698d62f891bd86	Biden Under Pressure to Prove He Can Thwart New GOP Attacks	Biden	neg
5e448b8193698d62f891bd8f	Biden Plans a Counterattack at Trump as Impeachment Tensions Rise	Biden	neg
5e448b8293698d62f891bd91	Trump Ally Held Event Handing Out Cash in a Black Community	Trump	neutr
5e448b8893698d62f891bd98	As Other Democrats Feud; Bloomberg Hammers Trump on Health Care	Bloomberg	pos
5e448b8c93698d62f891bd9e	Biden Aides Weigh Pursuing an Iowa Caucus Alliance With Klobuchar	Biden	neg
5e448b9093698d62f891bda2	At Rally; Trump Praises Van Drew for Leaving ‘Deranged’ Democratic Party	Trump	neutr
5e448b9293698d62f891bda5	On the Day Democrats Vote in Iowa; Trump Plans to Flood the Zone	Trump	neutr
5e448b9493698d62f891bda7	Bolton Book Puts New Focus on Trump’s Actions in Turkey and China Cases	Trump	neutr
5e448b9693698d62f891bdaa	Pro-Israel Democratic Super PAC to Air Attack Ads Against Bernie Sanders	Sanders	neg
5e448b9a93698d62f891bdb0	Joni Ernst Asks if Impeachment Trial Will Turn Iowa Caucusgoers Against Biden. They Answer.	Biden	neutr
5e448ba093698d62f891bdb8	On Politics: A Sanders Scenario	Sanders	neutr
5e448ba293698d62f891bdba	How People of Color Inside the Buttigieg Campaign Sought to Be Heard	Buttigieg	neutr
5e448ba393698d62f891bdbc	A Primary From the Right? Not in Trump’s G.O.P.	Trump	neutr
5e448ba893698d62f891bdc1	Bolton Was Concerned That Trump Did Favors for Autocratic Leaders; Book Says	Trump	neg
5e448bb493698d62f891bdcb	In Iowa; the ‘Not Sanders’ Democrats Find Voters Torn	Sanders	neg
5e448bb793698d62f891bdd0	How Pete Buttigieg Tailors His Message to Black and White Voters	Buttigieg	neutr
5e448bb893698d62f891bdd1	Impeachment Trial Highlights: Trump’s Lawyers Avoid Bolton; Giuliani Surfaces and a History Lesson	Trump	neg
5e448bbc93698d62f891bdd5	Trump Denies Telling Bolton That Ukraine’s Aid Depended on Biden Investigations	Biden	neg
5e448bbe93698d62f891bdd7	John Bolton’s Account Upends Trump’s Denials; but Will It Upend Trump?	Trump	neutr
5e448bc293698d62f891bddd	Bernie Sanders and His Internet Army	Sanders	neutr
5e448bc593698d62f891bde0	5 Takeaways on Trump and Ukraine From John Bolton’s Book	Trump	neutr
5e448bc893698d62f891bde2	6 Revelatory Moments From the Video of Trump’s Private Donor Dinner	Trump	unk
5e448bd493698d62f891bdee	Tape Made Public of Trump Discussing Ukraine With Donors	Trump	neutr
5e448bd493698d62f891bdef	Cities Prepare for the Worst as Trump’s Food Stamp Cuts Near	Trump	neg
5e448bd593698d62f891bdf0	Trump Team; Opening Defense; Accuses Democrats of Plot to Subvert Election	Trump	neutr
5e448bdd93698d62f891bdf9	Who are Trump's Impeachment Defense Lawyers	Trump	neutr
5e448bde93698d62f891bdfa	What to Watch For in Trump’s Impeachment Trial on Saturday	Trump	neutr
5e448be093698d62f891bdfc	Sanders; Biden; Clinton? This Week in the 2020 Race	Sanders	neutr
5e448be593698d62f891be02	Trump Tries to Upstage Drama in the Senate With His Own Programming	Trump	neg
5e448beb93698d62f891be09	Lev Parnas Says He Has Recording of Trump Calling for Ambassador’s Firing	Trump	neutr
5e448bec93698d62f891be0a	Why a Joe Rogan Endorsement Could Help (or Backfire on) Bernie Sanders	Sanders	neutr
5e448bf093698d62f891be0e	Trump Gives Speech at 2020 March for Life Rally in Washington; D.C.	Trump	pos
5e448bf793698d62f891be17	What to Watch For in Trump’s Impeachment Trial on Friday	Trump	neutr
5e448bfb93698d62f891be1c	Now Testifying for the Prosecution: President Trump	Trump	neutr
5e448bfc93698d62f891be1d	Democrats Seek to Pre-empt Trump’s Defense in Impeachment Trial	Trump	unk
5e448bfd93698d62f891be1e	Kamala Harris Is Said to Be Weighing an Endorsement of Joe Biden	Biden	pos
5e448bff93698d62f891be21	Justice Dept. Says Facts Did Not Justify Continued Wiretap of Trump Aide	Trump	neutr
5e448c0293698d62f891be24	Seeing a Bloomberg Ad on Fox News; Trump Takes the Bait	Trump	neg
5e448c0993698d62f891be2e	Tom Steyer Exaggerates Fossil Fuel Divestment	Steyer	neg
5e448c0e93698d62f891be34	What to Watch For in the Trump Impeachment Trial	Trump	neutr
5e448c1d93698d62f891be46	‘Where Is Kevin?’ McCarthy Finds a Place in the Trump Camp	Trump	neutr
5e448c2093698d62f891be4b	Local Prosecutor in Washington Sues Trump Inaugural Committee	Trump	neg
5e448c2193698d62f891be4d	Why Bernie Sanders Went on the Attack Against Joe Biden	Sanders	neutr
5e448c2393698d62f891be4e	Trump Impeachment Trial: Live Updates	Trump	neutr
5e448c2593698d62f891be51	Pete Buttigieg Once Led in Iowa. Can He Get His Groove Back?	Buttigieg	neutr
5e448c2893698d62f891be55	Biden and Sanders Trade Criticism Over Honesty; Social Security and Guns	Sanders	neutr
5e448c2d93698d62f891be5b	Trump Considering an Expansion of His 2017 Travel Ban	Trump	neutr
5e448c3093698d62f891be5e	Barr Once Contradicted Trump’s Claim That Abuse of Power Is Not Impeachable	Trump	neutr
5e448c3c93698d62f891be6c	Sanders Apologizes to Biden for Surrogate’s Critique	Biden	neutr
5e448c4193698d62f891be70	‘Constitutional Nonsense’: Trump’s Impeachment Defense Defies Legal Consensus	Trump	neutr
5e448c4593698d62f891be74	McConnell Pushes to Speed Impeachment Trial as Trump Requests Swift Acquittal	Trump	neutr
5e448c4e93698d62f891be7e	Mentioning Trump and K.K.K. in Same Sentence; Biden Condemns Hate	Trump	neutr
5e448c5493698d62f891be86	Biden and Sanders Clash Over Social Security	Biden	neutr
5e448c5993698d62f891be8d	Trump on Virginia Gun Dispute: 2nd Amendment ‘Under Very Serious Attack’	Trump	unk
5e448c6093698d62f891be94	Sanders vs. Warren: This Week in the 2020 Race	Sanders	neutr
5e448c6393698d62f891be97	Impeachment Briefing: Team Trump	Trump	neutr
5e448c6793698d62f891be9a	Jane Raskin; Who Helped Trump in Mueller Inquiry; Joins President’s Defense Team	Trump	neutr
5e448c6993698d62f891be9b	Trump Campaign Plans Greater Focus on ‘Bundlers’	Trump	neutr
5e448c6a93698d62f891be9c	Michael Bloomberg Can Keep Details of His Wealth Hidden Until After Super Tuesday	Bloomberg	neutr
5e448c7293698d62f891bea4	Pat Cipollone: White House Counsel Who Will Help Lead Trump Legal Team	Trump	neutr
5e448c7593698d62f891bea7	In Jay Sekulow; Trump Taps Longtime Loyalist for Impeachment Defense	Trump	neg
5e448c7a93698d62f891bead	Joe Biden’s Poll Numbers Are Steady; but Are They Immovable?	Biden	neutr
5e448c7f93698d62f891beb3	Evelyn Yang; Wife of Andrew Yang; Says She Was Assaulted by Her Gynecologist	Yang	neg
5e448c8093698d62f891beb5	California Governor Wants Truce With Trump in Homelessness Fight	Trump	neutr
5e448c8393698d62f891beb8	Angry Trump Says Focus Should Be on a Trade Deal; Not a ‘Hoax’	Trump	neg
5e448c8693698d62f891beba	Sanders-Warren: An Alliance; if Not a Close Friendship; Suddenly Fractures	Warren	neutr
5e448c9093698d62f891bec5	Senate Opens Trump Impeachment Trial as New Ukraine Revelations Emerge	Trump	neg
5e448c9293698d62f891bec7	Key Moments as Trump’s Impeachment Trial Formally Begins	Trump	neutr
5e448c9693698d62f891becc	G.A.O. Report Says Trump Administration Broke Law in Withholding Ukraine Aid	Trump	neg
5e448c9e93698d62f891bed5	Trump Falsely Calls China Trade Agreement ‘Biggest Deal There Is’	Trump	neg
5e448cac93698d62f891bee3	Elizabeth Warren Confronts the Skeptics Who Fear Her Plans Go Too Far	Warren	pos
5e448cad93698d62f891bee4	Warren Told Sanders After Debate; ‘I Think You Called Me a Liar on National TV’	Sanders	neg
5e448cb193698d62f891bee8	Judge Halts Trump Policy That Allows States to Bar Refugees	Trump	neg
5e448cc893698d62f891befd	Warren and Sanders Seemed to Calm Things. Then the Debate Ended.	Sanders	pos
5e448cca93698d62f891beff	Trump; Like Obama; Seeks Change in Iran. But He Differs in How to Do It.	Trump	neutr
5e448cd093698d62f891bf03	Senate Has Votes to Pass Limits on Trump’s Iran War Power; Likely Drawing a Veto	Trump	neutr
5e448cd293698d62f891bf04	Trump and His Aides Focused for Now on 2 Rivals (Neither Is the Front-Runner)	Trump	neutr
5e448cd593698d62f891bf07	An Ad From Bernie Sanders Invokes J.F.K.	Sanders	neg
5e448ce393698d62f891bf14	Trump’s Impeachment Trial a Perilous Duty for Chief Justice	Trump	neutr
5e448ce493698d62f891bf15	Documents Provide New Details of Trump’s Pressure Campaign on Ukraine	Trump	neutr
5e448ce793698d62f891bf18	Trump’s Supporters See U.S. Victory in China Trade Deal	Trump	neutr
5e448ce893698d62f891bf19	Trump Plans to Divert Additional $7.2 Billion From Military to Wall	Trump	neutr
5e448cfa93698d62f891bf23	Bernie Sanders Says He’d Consider Releasing List of Supreme Court Picks	Sanders	neutr
5e448d0093698d62f891bf29	The Trump Administration’s Fluctuating Explanations for the Suleimani Strike	Trump	neg
5e448d0193698d62f891bf2a	Joe Biden’s Vote for War	Biden	neg
5e448d0493698d62f891bf2e	Trump; Shifting Arguments; Urges Swift Dismissal of Impeachment Charges	Trump	neutr
5e448d0593698d62f891bf2f	Judge Judy Has Issued Her Decision: She Likes Michael Bloomberg	Bloomberg	pos
5e448d0c93698d62f891bf35	Trump Took Credit for Lower Cancer Death Rates. Advocates Say Not So Fast.	Trump	neg
5e448d0d93698d62f891bf36	Michael Bloomberg Is Open to Spending $1 Billion to Defeat Trump	Bloomberg	neutr
5e448d1393698d62f891bf3c	Former Marine Posed as Security Member for Trump’s Marine One; Officials Say	Trump	neutr
5e448d1493698d62f891bf3e	Logjam Over Impeachment Trial Leaves Trump Prosecutors Little Time to Prepare	Trump	neutr
5e448d1593698d62f891bf3f	Sanders and Biden Look for Dominance in Early States	Sanders	neutr
5e448d1993698d62f891bf41	F.B.I. Apologizes to Court for Botching Surveillance of Trump Adviser; and Pledges Fixes	Trump	neutr
5e448d1a93698d62f891bf42	Texas Governor Shuts State to Refugees; Using New Power Granted by Trump	Trump	neutr
5e448d1f93698d62f891bf48	Bernie Sanders Leads Tight Race in New Iowa Poll	Sanders	pos
5e448d2293698d62f891bf4b	Why Pete Buttigieg Has Made Religion Central to His Campaign	Buttigieg	neutr
5e448d2693698d62f891bf4f	How the Public Feels About Trump’s Iran Strategy	Trump	neg
5e448d2793698d62f891bf50	He Was Cruising in a G.O.P. Primary. Then Trump Endorsed an Ex-Democrat.	Trump	neutr
5e448d3493698d62f891bf59	Twin Court Rulings Buoy Construction of Trump’s Border Wall	Trump	neutr
5e448d3d93698d62f891bf61	Competing for Sanders’s New Hampshire Voters: Yang and Gabbard	Sanders	neutr
5e448d3f93698d62f891bf64	House Votes to Restrain Trump’s Iran War Powers	Trump	neg
5e448d4093698d62f891bf65	Trump Claims Iranians Were Plotting to Blow Up American Embassy	Trump	neutr
5e448d4693698d62f891bf6a	Bernie Sanders’s Latest Endorsement: Sunrise Movement	Sanders	neutr
5e448d4793698d62f891bf6b	Around the Country in 17 Hours With Michael Bloomberg	Bloomberg	neutr
5e448d5293698d62f891bf73	The Trump Doctrine Tests the G.O.P.	Trump	neutr
5e448d5393698d62f891bf75	Fact Checking Trump's Speech on the Iran Conflict	Trump	neutr
5e448d5493698d62f891bf76	Pelosi Announces Vote to Limit Trump’s War-Making Power Against Iran	Trump	neg
5e448d5993698d62f891bf7b	Full Transcript: President Trump’s Address on Iran	Trump	neutr
5e448d6093698d62f891bf80	A Strategy for the Mideast That Has Even Trump’s Allies Scratching Their Heads	Trump	neg
5e448d6093698d62f891bf81	Connecticut Man Admits He Threatened to Kill President Trump	Trump	neg
5e448d6393698d62f891bf82	Pressed for Details on Suleimani Strike; Trump Administration Gives Few	Trump	neg
5e448d6393698d62f891bf83	Donor to Trump Inauguration Charged With Obstructing Investigation	Trump	neg
5e448d6c93698d62f891bf8b	Days After Suleimani Killing; Trump Campaign Promotes It on Facebook	Trump	neg
5e448d6e93698d62f891bf8c	Joe Biden; Seeking Commander-in-Chief Moment; Denounces Trump’s Iran Escalation	Biden	neg
5e448d7a93698d62f891bf97	Elizabeth Warren’s Bankruptcy Plan Revives Old Clash With Biden	Biden	neutr
5e448d7d93698d62f891bf9a	Deval Patrick Hopes for an Unlikely Surge; but for Many; ‘It’s Awfully Late’	Patrick	neg
5e448d7f93698d62f891bf9c	For Some Never Trumpers; Killing of Suleimani Was Finally Something to Like	Trump	neg
5e448d9193698d62f891bfac	Julián Castro Endorses Elizabeth Warren for President	Warren	pos
5e448d9493698d62f891bfaf	Biden and Sanders Differ on Foreign Policy. They’re Happy to Tell You So.	Biden	neutr
5e448d9893698d62f891bfb2	For Trump; the Burden May Be Proving This Is Not the Moment His Critics Predicted	Trump	neg
5e448d9b93698d62f891bfb5	A Typical Trump Vacation; With a Momentous Result	Trump	neutr
5e448da193698d62f891bfba	Buttigieg’s Bet: After Iran Strike; Military Experience Matters Even More	Buttigieg	neg
5e448da793698d62f891bfbf	As Tensions With Iran Escalated; Trump Opted for Most Extreme Measure	Trump	neutr
5e448db793698d62f891bfce	In Miami Speech; Trump Tells Evangelical Base: God Is ‘on Our Side’	Trump	neutr
5e448db993698d62f891bfd0	White House Withholds 20 Emails Between Two Trump Aides on Ukraine Aid	Trump	neg
5e448dba93698d62f891bfd1	Trump Pulls Back Efforts to Enforce Housing Desegregation	Trump	neutr
5e448dc093698d62f891bfd6	Impeachment Impasse Deepens in Senate; Leaving Trump’s Trial in Doubt	Trump	neutr
5e448dc993698d62f891bfdc	Klobuchar and Booker Raise More Money but Trail Far Behind 2020 Leaders	Klobuchar	neutr
5e448dda93698d62f891bfed	Bernie Sanders Says He Raised $34.5 Million in Fourth Quarter Fund-Raising	Sanders	neutr
5e448de393698d62f891bff7	Pete Buttigieg’s Campaign Says It Raised $24.7 Million in the Fourth Quarter	Buttigieg	neutr
5e448de593698d62f891bff9	Elizabeth Warren Isn’t Talking Much About ‘Medicare for All’ Anymore	Warren	neutr
5e448de793698d62f891bffb	Dizzying Day for Trump Caps a Year Full of Them	Trump	neutr
5e448deb93698d62f891c001	Firings at Trump Property Cap Year of Purging Undocumented Workers	Trump	neg
5e448df493698d62f891c009	Trump Says U.S. and China Will Sign Trade Deal in January	Trump	neutr
5e448dff93698d62f891c016	Bernie Sanders Is in ‘Good Health;’ His Doctors Say	Sanders	pos
5e448e0093698d62f891c017	A Biden-G.O.P. Ticket? He’s Open to It; but Doesn’t See Options	Biden	neutr
5e448e0d93698d62f891c027	Joe Biden Says He Would Comply With a Senate Subpoena; Reversing Course	Biden	neutr
5e448e1c93698d62f891c037	Congress Wants to Force Trump’s Hand on Human Rights in China and Beyond	Trump	neutr
5e448e2293698d62f891c03f	Why Bernie Sanders Is Tough to Beat	Sanders	pos
5e448e2393698d62f891c040	Peter Navarro; Trump’s Trade Warrior; Has Not Made His Peace With China	Trump	unk
5e448e2693698d62f891c043	The ‘But I Would Vote for Joe Biden’ Republicans	Biden	neutr
5e448e2e93698d62f891c04d	How Bernie Sanders Learned to Love Campaigning in California	Sanders	pos
5e448e3993698d62f891c058	Klobuchar Is Banking on Iowa Moderates. Her Problem: So Is Buttigieg.	Klobuchar	neutr
5e448e4493698d62f891c065	How a String of Flukes Helped Pave the Way for Mayor Michael Bloomberg	Bloomberg	neutr
5e448e4893698d62f891c06a	Trump Largely Ignores Impeachment as He Rallies Young Conservatives	Trump	neutr
5e448e6293698d62f891c088	Trump to Give State of the Union Address Feb. 4	Trump	neutr
5e448e6493698d62f891c08a	Sarah Huckabee Sanders Apologizes for Mocking Biden’s Remarks on Stuttering	Sanders	neutr
5e448e6f93698d62f891c090	Who’s Best to Beat Trump? 7 Answers When 7 Democrats Debate	Trump	neutr
5e448e7393698d62f891c092	Buttigieg and Warren Clash Over ‘Wine Cave’ Fund-Raiser	Buttigieg	neg
5e448e7693698d62f891c094	Democratic Candidates Go on the Attack; and Buttigieg Is the Target	Buttigieg	unk
5e448e7793698d62f891c095	After Impeachment; an Angry Trump Looks to Voters for Vindication	Trump	neg
5e448e8293698d62f891c0a0	How a Trump Trade Deal Won Over Democrats	Trump	pos
5e448e8793698d62f891c0a6	Congress Approves Spending Package to Avoid Shutdown; Clearing It for Trump	Trump	neutr
5e448e8993698d62f891c0a7	Debbie Dingell Gets Support From Another Widow Whose Husband Trump Has Mocked: Cindy McCain	Trump	neg
5e448e8c93698d62f891c0a9	Elizabeth Warren to Meet With Native American Leaders in Oklahoma	Warren	pos
5e448e8f93698d62f891c0ad	Trump Impeachment Trial in Doubt as Democrats Weigh Withholding Articles	Trump	pos
5e448e9693698d62f891c0b2	Andrew Yang Is Onstage; but Offstage; Asian-Americans Wonder Where They Fit In	Yang	neutr
5e448e9993698d62f891c0b3	Timing of Trump Impeachment Trial in Limbo as Pelosi Holds Out for Assurances	Trump	neutr
5e448ea593698d62f891c0bc	Where Impeachment Crosses Party Lines; but Fixates on Trump	Trump	neutr
5e448ea893698d62f891c0bf	Trump Administration Proposes Adding Minor Crimes to List of Offenses That Bar Asylum	Trump	neg
5e448ead93698d62f891c0c3	Trump Impeached for Abuse of Power and Obstruction of Congress	Trump	unk
5e448eb193698d62f891c0c7	Bash Putin? The Senate Is Willing. The Trick Is Not Impugning Trump.	Trump	neg
5e448ebb93698d62f891c0ce	Pete Buttigieg Quit Playing Nice. Will He Pay for It at the Debate?	Buttigieg	neg
5e448ebc93698d62f891c0d0	Trump Wanted to Get Something Off His Chest; and in His Letter to Pelosi He Did	Trump	unk
5e448ec793698d62f891c0da	Trump Impeachment Vote Schedule: What to Expect	Trump	neutr
5e448ec993698d62f891c0dc	Trump Diatribe Belittles Impeachment as ‘Attempted Coup’ on Eve of Votes	Trump	neutr
5e44930993698d73ad90a436	Trump budget proposal draws partisan ire	Trump	neg
5e4496a893698d019c2d52ee	Sanders narrowly defeats Buttigieg in New Hampshire	Sanders	neutr
5e4496a993698d019c2d52ef	Why isn't Sen. Bernie Sanders taking a stand against Venezuelan regime?	Sanders	neg
5e4496aa93698d019c2d52f0	Biden turns attention to next contests after New Hampshire	Biden	neutr
5e449b5093698d019c2d52f4	Bloomberg touts Congressional Black Caucus endorsements amid stop-and-frisk controversy	Bloomberg	neg
5e449b5193698d019c2d52f5	Biden vows comeback after defeat in Iowa and New Hampshire	Biden	pos
5e449f8293698d14208e0bf2	Trump slams Roger Stone prosecution as a 'disgrace'	Trump	neutr
5e449f8393698d14208e0bf3	Trump campaign manager reacts to New Hampshire primary results	Trump	neutr
5e44ab4693698d14208e0bf8	Ben Shapiro: Sanders wants us to believe in alternate realities; while Bloomberg wrongly accused of racism	Bloomberg	neg
5e44b95293698d14208e0bfc	Don Jr.: The one thing Bloomberg can't buy is personality	Bloomberg	neg
5e44be0393698d14208e0bff	Roger Stone juror's anti-Trump social media posts surface after she defends DOJ prosecutors	Trump	neg
5e44c50e93698d14208e0c02	New Yorkers react to controversial Bloomberg audio	Bloomberg	unk
5e47179493698d17592fd2a7	Don Jr calls up pro-Trump 15-year-old who was attacked in NH: ‘My family has your back'	Trump	unk
5e47179593698d17592fd2a8	Trump slams Manchin as a 'puppet' - even after West Virginia Democrat signals he’s open to endorsing president	Trump	neg
5e4717a193698d17592fd2ae	Blow to Biden? Powerful Nevada union declines to endorse Democratic presidential candidate	Biden	neg
5e4717c193698d17592fd2bf	Trump becomes first president named Daytona 500 grand marshal	Trump	pos
5e47180993698d17592fd2c9	Trump slams Manchin as a 'puppet;' even after West Virginia Democrat signals he’s open to endorsing president	Trump	neg
5e47182d93698d17592fd2ca	Lara Trump reacts to Jill; Joe Biden defending son Hunter on ‘The View’	Trump	unk
5e47183193698d17592fd2cf	Rep. Dan Crenshaw shuts down Bernie Sanders over his Green New Deal claim	Sanders	neg
5e47187493698d17592fd2da	Joe Manchin; who voted to oust Trump; says he may endorse his reelection	Trump	pos
5e47187693698d17592fd2dc	Biden faces NYC protesters chanting ‘Drop out; Joe!’	Biden	neg
5e4718c693698d17592fd2e0	'The Ingraham Angle' sends Dinesh D'Souza to a Bloomberg campaign event	Bloomberg	neutr
5e4718c993698d17592fd2e3	Trump tells Geraldo he sent Giuliani to Ukraine; 'not' sorry for it	Trump	neg
5e4718cc93698d17592fd2e5	Trump; Cuomo fail to reach agreement to resolve 'sanctuary' state sanctions	Trump	neutr
5e47193393698d17592fd2ef	Attorney General Barr wants President Trump to stop tweeting about the Justice Department	Trump	neutr
5e47199e93698d17592fd2f4	Mike Bloomberg says he's willing to spend whatever it takes to beat President Trump	Bloomberg	neutr
5e4719a893698d17592fd2fa	Powerful Nevada union declines to endorse a candidate in Dem race in major snub to Biden	Biden	neg
5e4726f493698d1f1b56dafe	Palestinian president dismisses Trump's Mideast peace plan at UN Security Council meeting	Trump	neg
5e47a82c93698d2a3800306b	Trump’s NASA Budget Will Earmark 12% Boost for Agency in 2021	Trump	pos
5e47a85893698d2a38003078	Trump Says War With Iran Was ‘Closer Than You Thought’	Trump	neutr
5e47a87793698d2a38003086	Trump’s Impeachment Is Virtually Over. What Did It Change?	Trump	neutr
5e47a8b393698d2a380030a1	Trump Mideast Plan Said to Favor Israeli Goals	Trump	neutr
5e47a8bf93698d2a380030a7	How Putin Outfoxed Trump in Venezuela	Putin	pos
5e47a8ce93698d2a380030ad	Border Patrol Gets New Leader; Its Fourth Under Trump	Trump	neutr
5e47a8e693698d2a380030b9	Veterans Differ With Trump Over Injuries From Iran Missile Attack	Trump	neutr
5e47a9f693698d2a38003123	Trade-Court Lawsuits Take On Trump’s Tariff Campaign	Trump	neutr
5e47aa9293698d2a3800316d	Athletes Seeking Green Cards Find Proving They’re Exceptional Has Gotten Tougher Under Trump	Trump	neg
5e47aab793698d2a3800317d	House Democrats May Vote on Trump Impeachment Charges This Week	Trump	neg
5e47ab1693698d2a380031ab	Judges Quietly Disrupt Trump Immigration Policy in San Diego	Trump	neg
5e47f7a593698d7e4e59eb15	Barr Attacks Trump on Live TV Defends Deep-State DOJ (VIDEO)	Trump	neutr
5e47f7a893698d7e4e59eb16	"""Not Terribly Encouraging"": Mitt Romney Hints He Might Oppose Fed Nominee Judy Shelton In Latest Attack On Trump"	Trump	neutr
5e47f7af93698d7e4e59eb18	George Conway calls for Trump to be impeached…again	Trump	neutr
5e47f7b693698d7e4e59eb1a	Amy Klobuchar Vows to Resettle 500 Percent More Refugees; None in Her Neighborhood	Klobuchar	neg
5e47f7be93698d7e4e59eb1c	WATCH: Rep. Sheila Jackson Lee declares Trump’s budget cuts are “slavery” because minorities will be encouraged to work	Trump	neutr
5e47f7f893698d7fa3264440	Yang: ‘I Can’t Believe I Lost to These People’	Yang	neg
5e47f81493698d7fa3264446	WATCH: Warren boasts about taking HALF of broke college student’s savings for campaign	Warren	neg
5e47f81f93698d7fa3264448	RED SCARE: Bernie Sanders Wins New Hampshire; Takes Command of Democratic Party	Sanders	pos
5e47f82b93698d7fa326444b	Audio: Mike Bloomberg Tells Aspen Elites ‘All the Crime’ Is in Minority Areas ‘Throw Them Against the Wall and Frisk Them’	Bloomberg	neutr
5e47f85193698d7fa3264454	Trump Flies Unannounced To Dover AFB After N.H. Rally To Pay Respects To Two Soldiers Killed In Afghanistan	Trump	pos
5e47f86593698d7fa3264457	"WATCH: Harrison Ford Calls Trump a ""Son of a Bitch"""	Trump	neg
5e47f88393698d7fa326445e	Utah GOP resolution would demand Mitt Romney support Trump or vacate his seat	Trump	neutr
5e47f88693698d7fa326445f	Report: Michael Bloomberg Paying Social Media Influencers to Make Him ‘Seem Cool’	Bloomberg	neg
5e47f88993698d7fa3264460	DOJ Has ‘Established An Intake Process’ To Review Biden-Ukraine Info From Giuliani	Biden	neutr
5e47f88d93698d7fa3264461	Melania Trump Preparing for Larger Role in 2020 Campaign	Trump	unk
5e47f8ac93698d7fa3264468	Gov. Newsom Calls California ‘the Most Un-Trump State in America’ (VIDEO)	Trump	neg
5e47f8ba93698d7fa326446c	Sanders Calls Medicare for All ‘The Least Disruptive Approach’ (VIDEO)	Sanders	neutr
5e47f8d793698d7fa3264473	Trump’s Manufacturing Jobs Record Is Even Stronger Than We Thought	Trump	pos
5e47f8e093698d7fa3264476	WATCH: Dem senator still in denial about Trump’s acquittal slapped back to reality by ... CNN’s Wolf Blitzer	Trump	neutr
5e47f8e693698d7fa3264478	WATCH: Warren Suggests Blacks Only Matter To Democrats During Elections	Warren	neg
5e47f8fd93698d7fa326447e	Republicans raise $117 million throughout Trump’s impeachment	Trump	neutr
5e47f90593698d7fa3264480	Pete Buttigieg Argues for End of Electoral College After Iowa ‘Victory’ Without Popular Vote	Buttigieg	neutr
5e47f91393698d7fa3264484	Sanders Dodges on Unfulfilled Promise to Release Medical Records (VIDEO)	Sanders	neg
5e47f92d93698d7fa326448a	WATCH: Joe Biden calls a young woman voter a 'lying dog-faced pony soldier' in New Hampshire	Biden	unk
5e47f93d93698d7fa326448f	Bernie Sanders in NH: Admits ‘Assault Weapons’ Ban Is Just the Start	Sanders	neutr
5e47f95493698d7fa3264494	Republican Joe Walsh gives up on primary bid; says he'll vote for a socialist before President Trump (VIDEO)	Trump	unk
5e47f96093698d7fa3264496	WATCH: Susan Collins Calls Enraged Voicemails She Received ‘a Sad Commentary’ After Voting to Acquit Trump	Trump	neg
5e47f97f93698d7fa326449b	'It was all bulls**t': Trump hits Romney; Democrats; and Russia probe in post-acquittal victory speech (VIDEO)	Trump	pos
5e47f9ad93698d7fa32644a5	WATCH: Joe Biden stops Democratic debate to ask audience to stand and applaud for impeachment witness fired by Trump	Trump	neg
5e47f9c693698d7fa32644aa	Man Deliberately Rams Vehicle Into GOP Tent Full Of Volunteers; Trump Responds	Trump	neg
5e47f9d993698d7fa32644af	WATCH: Bernie; Buttigieg; Biden Lash Out At Trump For Killing Top Terrorist Soleimani	Buttigieg	neg
5e47f9e993698d7fa32644b3	WATCH: Sanders Declares Victory in Iowa; Claims Media Are Distorting Results	Sanders	neutr
5e47f9f493698d7fa32644b4	WATCH: Democrat Pete Buttigieg Refuses To Disavow Infanticide	Buttigieg	unk
5e47fa1793698d7fa32644be	White House Confirms Trump Has Killed Two More Top Terrorists	Trump	neutr
5e47fa2093698d7fa32644c0	EXCLUSIVE: Trump Vows to DeClassify Intel from Obama DOJ's Deadly Fast & Furious Mexican Gun-Running Scheme	Trump	unk
5e47fa2693698d7fa32644c2	Senator Warns Biden Could Be ‘Immediately’ Impeached If Elected Because Dems Have Opened Pandora’s Box	Biden	neutr
5e47fa2c93698d7fa32644c4	Elizabeth Warren Iowa staffer fed up with LGBTQ pandering: 'No one gives a f*** about a godd**n pronoun' (VIDEO)	Warren	neg
5e47fa7293698d7fa32644d7	IOWA RESULTS: Buttigieg (Kind of) Won. So Did Bernie. Warren Persisted. Biden Definitely Lost.	Warren	neg
5e47fa7593698d7fa32644d8	Biden admits IA ‘gut punch’ - as he plays to ‘two rows’ of supporters in NH (VIDEO)	Biden	neutr
5e47fa9693698d7fa32644e0	Ex-Spokesman For Romney Campaign Says Trump Guilty Vote Was ‘Motivated By Bitterness And Jealousy’	Trump	neg
5e47fde393698d09c9ccf9b5	WATCH: Biden blames Trump surrogates for botched Iowa caucus count	Trump	neg
5e47fde693698d09c9ccf9b6	Biden Threatens Lawsuit To Halt Release Of Real Iowa Caucus Results	Biden	neutr
5e47fde993698d09c9ccf9b7	WATCH: Trump Won’t Shake Nancy Pelosi’s Hand at State of the Union	Trump	neutr
5e47fdef93698d09c9ccf9b8	Al Sharpton Slams Trump for ‘Mocking’ the National Anthem With ‘Fake Conducting’	Trump	neg
5e47fdf793698d09c9ccf9ba	Trump honors one of the last surviving Tuskegee Airmen during State of the Union address	Trump	pos
5e47fe1393698d09c9ccf9be	AOC announces she won't attend State of the Union; 'normalize Trump's lawless conduct'	Trump	unk
5e47fe4693698d09c9ccf9c6	Bloomberg ‘Fuming’ Over Trump’s Attacks On His Height; Already Has Revenge Plan; Report Says	Trump	neg
5e47fe5b93698d09c9ccf9cb	Never Trump Republican Bill Kristol comes out of the 'political closet' and declares he's a Democrat for now	Trump	neutr
5e47fe6093698d09c9ccf9cc	REMINDER: Elizabeth Warren Transferred Oil And Gas Royalties To Children To Maintain Her Green Energy Cred	Warren	neutr
5e48028b93698d17a20c616f	Bloomberg Enjoys Armed Guards While Fighting to Disarm Americans	Bloomberg	neg
5e48043193698d1ed47acda4	Jill Biden: Donald Trump’s Attacks on My Kid Are ‘Disgraceful’	Trump	neg
5e48044193698d1ed47acda8	Kim Kardashian Praises Alice Marie Johnson After She Appears in Trump’s Super Bowl Ad	Trump	neutr
5e48044493698d1ed47acda9	Steve Hilton: Why is Trump hounded while Biden's alleged corruption gets a pass? The 'Swamp' knows	Biden	neutr
5e48044d93698d1ed47acdac	Adam Schiff Warns Donald Trump Could Give Alaska to the Russians If Not Impeached	Trump	neg
5e48045093698d1ed47acdad	Greta Thunberg Nominated For 2020 Nobel Peace Prize	Thunberg	neutr
5e48046893698d1ed47acdb3	Nasty Biden Fumes at NBC News Reporter for Asking About Hunter Biden: ‘You Do Not Know What You’re Talking About’ (VIDEO)	Biden	neg
5e48046e93698d1ed47acdb5	Donald Trump: Fox News ‘Really Pathetic’ Chris Wallace Belongs on CNN	Trump	neutr
5e48047193698d1ed47acdb6	Trump Lawyer to Schiff’s Team: You’re Conducting ‘Massive Election Interference’ And Americans Will Make You Pay (VIDEO)	Trump	neutr
5e48047493698d1ed47acdb7	Major Iowa newspaper endorses Warren; says she will 'treat truth as something that matters'	Warren	pos
5e48049b93698d1ed47acdc2	Mike Bloomberg Offers ’60 Million’ Latinos: $15 Per Hour Plus Mass Migration	Bloomberg	pos
5e4804a193698d1ed47acdc4	Top Democrats fume after Trump expands travel ban to six new countries	Trump	neutr
5e4804b793698d1ed47acdc8	RNC Chair: Polling Suggests Trump Is in ‘Good Shape’ to Win Re-Election (VIDEO)	Trump	pos
5e4804ba93698d1ed47acdc9	CPAC takes action against Mitt Romney after voting for new witnesses; evidence in Trump trial	Trump	neutr
5e4804bd93698d1ed47acdca	Dem Senator Mazie Hirono: ‘I Don’t Care’ About ‘Legal; Constitutional Defenses’ Trump Team Has (VIDEO)	Trump	neg
5e4804ec93698d1ed47acdd6	Sanders Pushed Legalization of All Drugs in First Senate Run	Sanders	neutr
5e4804ef93698d1ed47acdd7	Senator Hirono: Trump ‘Believes He Is King Now’ - ‘I Think Our Country Is in Great Danger’	Trump	neg
5e48050d93698d1ed47acddf	Dem leaders signal they won’t accept Trump acquittal as legitimate	Trump	neg
5e48051a93698d1ed47acde2	Trump: Schiff ‘Sweating Like A Dog’ Because He’s Losing Impeachment	Trump	neutr
5e48052293698d1ed47acde5	Trump Takes Out Another Top Terrorist In The Middle East	Trump	pos
5e48053193698d1ed47acdea	Warren: My Secretary Of Education Will Have To Be Vetted By A Trans Child	Warren	neutr
5e48054a93698d1ed47acdf0	Dave Chappelle: 'I don’t look at Trump supporters as my enemy' (VIDEO)	Trump	neutr
5e48054d93698d1ed47acdf1	Buttigieg to Anti-Israel Activist: ‘I Respect Your Activism’ (VIDEO)	Buttigieg	neg
5e48055493698d1ed47acdf3	Pelosi argues Trump 'cannot be acquitted;' suggests defense team should be disbarred	Trump	neutr
5e48055893698d1ed47acdf4	Bernie Sanders Plans To Sign ‘Dozens’ Of Executive Orders To End Immigration Enforcement; Close Prisons; End Exportation Of Crude Oil	Sanders	neutr
5e48055f93698d1ed47acdf5	Swing-vote GOP Sen. Alexander comes out against witnesses; paving way for imminent Trump acquittal	Trump	neutr
5e48057c93698d1ed47acdfc	Michael Bloomberg Pays $10 Million for Super Bowl Gun Control Ad	Bloomberg	neutr
5e4805a193698d1ed47ace05	Alec Baldwin: Trump’s Impeachment Centers on a Hate Crime. He Hates the Constitution’	Trump	neg
5e4805a493698d1ed47ace06	ME ME ME: AOC Fills In For Sanders At Rally - And Never Mentions His Name!	Sanders	unk
5e4805ab93698d1ed47ace08	Gabbard’s Lawyer Says Clinton Is Too ‘Intimated’ to Be Served Defamation Lawsuit: Report	Gabbard	neutr
5e4805b293698d1ed47ace09	WATCH: Jill Biden plays to tens next to pool table in Des Moines gay bar	Biden	neutr
5e4805b693698d1ed47ace0a	Dem Senator: Hunter Biden Is a Relevant Witness (VIDEO)	Biden	pos
5e4805c793698d1ed47ace0e	Bloomberg: Transgender Rights Should Include Federally Funded Sex Surgery; Housing Based on Gender Identity	Bloomberg	neutr
5e4805ce93698d1ed47ace10	Warren Can’t Name Any GOP Senate Colleagues With Character (VIDEO)	Warren	neg
5e4805d193698d1ed47ace11	Trump Signs ‘Cutting-Edge’ USMCA; Says the Future Will Be ‘Raised; Grown; Built and Made’ in the US	Trump	pos
5e4805ef93698d1ed47ace19	Ex-Trump aide Carter Page files suit against DNC over dossier: ‘This is only the first salvo’	Trump	neutr
5e4805f693698d1ed47ace1b	Joe Biden Suggests Making Michelle Obama Running Mate; Appointing Barack to Supreme Court	Biden	neutr
5e48060a93698d1ed47ace1d	'GAME OVER;' Trump declares; as old Bolton; Schiff videos surface amid Senate impeachment trial	Trump	neutr
5e48062593698d1ed47ace23	Poll Gives Trump Best Economic Rating in Almost Twenty Years	Trump	neutr
5e48062a93698d1ed47ace24	Trump Admin Says Israel Has Accepted Plan for Palestinian State	Trump	neutr
5e48064093698d1ed47ace27	Biden to Iowa Voter: ‘Go Vote for Someone Else’ (VIDEO)	Biden	neg
5e48066493698d1ed47ace2e	Trump lawyer calls Bolton book 'inadmissible;' as defense team wraps impeachment arguments	Trump	neg
5e48067993698d1ed47ace31	Ossoff: We Need to Beat Trump Backers So Badly They Can’t Show Their Faces in Public (VIDEO)	Trump	neg
5e48067e93698d1ed47ace32	Trump on Virginia: Gun Confiscation Not Happening on My Watch	Trump	neutr
5e48068e93698d1ed47ace35	Ivanka Trump Slams CNN Panel For Mocking Trump Supporters	Trump	neg
5e4806a593698d1ed47ace3a	Warren Endorses Prosecutor Who Dropped Charges Against Jussie Smollett For Fabricating Hate Crime	Warren	neg
5e4806ad93698d1ed47ace3b	Joe Biden’s Sister Valerie Sent Millions of Joe’s Campaign Dollars to Her Own Consulting Firm	Biden	neg
5e4806b493698d1ed47ace3d	Massive crowds form for Trump's New Jersey rally amid impeachment fight	Trump	pos
5e4806cc93698d1ed47ace43	MSNBC Anchor: Everyone’s Drawing Huge Crowds in Iowa Except Biden (VIDEO)	Biden	neg
5e4806e093698d1ed47ace45	Elizabeth Warren’s Daughter Amelia Piggybacked off Mom to Cash In on Corporate Contracts	Warren	neg
5e4806e593698d1ed47ace46	CA mayor unilaterally ends Pledge of Allegiance over ‘disdain for Trump’	Trump	pos
5e4806fb93698d1ed47ace4a	BIDEN: Trump impeachment trial ‘because he’s afraid to run against me’ (VIDEO)	Trump	neg
5e48071093698d1ed47ace4e	Pam Bondi Lays Out Case Against Joe Biden; Hunter Biden; Burisma	Biden	neg
5e48071d93698d1ed47ace50	WATCH: Harvard Law Professor Dismantles Democrats’ Hopes Of Using Bolton Book To Convict Trump	Trump	neutr
5e48073593698d1ed47ace56	CBS Anchor to Warren: Are You Saying ‘Tough Luck’ to People Who Saved for College? (VIDEO)	Warren	neg
5e48074993698d1ed47ace5a	WATCH: Jon Voight Calls on America to Pray for President Trump amid Impeachment Battle	Trump	pos
5e48075b93698d1ed47ace5e	Pete Buttigieg Tells Woman Her Pro-Life Views Not Welcomed In Democrat Party (VIDEO)	Buttigieg	neutr
5e48076193698d1ed47ace5f	George Soros accuses Facebook of working to re-elect Trump: report	Trump	neg
5e48076793698d1ed47ace60	Migrants say they will wait out Trump's presidency in Mexico; and try to enter again once a Democrat gets into office	Trump	unk
5e48076b93698d1ed47ace61	Senator Hawley Drafts Motions To Subpoena Bidens; Schiff; Whistleblower	Biden	neutr
5e48077b93698d1ed47ace63	Bombshell report: Schiff may have hid 'potentially exculpatory' evidence from Trump's lawyers	Trump	neutr
5e48079393698d1ed47ace67	Trump legal team goes on offense in impeachment trial; accuse Democrats of 'massive' election interference	Trump	neutr
5e4807a093698d1ed47ace6a	Tom Cotton Defends Trump’s Decision to Fire Ukrainian Ambassador: ‘Badmouthing’ Is a Good Reason to Fire Her (VIDEO)	Trump	pos
5e4807b493698d1ed47ace6d	WATCH: Trump Legal Team Lays Out 6-Point Case Crushing Democrats’ Impeachment Claims	Trump	pos
5e48081693698d1ed47ace80	Biden Declares He Wants ‘No Part’ in Any Witness Swap in Senate Impeachment Trial	Biden	neutr
5e48084993698d1ed47ace88	Steve Mnuchin Says He Will Listen to Greta Thunberg After She Gets an Economics Degree in College	Thunberg	neg
5e48087693698d1ed47ace8f	Ted Cruz: Democrats Made ‘Very Serious Strategic Error;’ Hunter Biden Testimony Now Needed (VIDEO)	Biden	neutr
5e48087e93698d1ed47ace92	DOJ Determines 2 FISA Spy Warrants on Trump Campaign Adviser Were “Not Valid”	Trump	neg
5e484f3a93698d5b9305d28a	Bernie Sanders is powered by a loyal base; but results in Iowa and New Hampshire show the movement has limits	Sanders	neg
5e484f5393698d5b9305d28b	Trump-Barr divide worsens as the president bucks a request to stop tweeting; and the Justice Dept. declines to charge ex-FBI official McCabe	Trump	neutr
5e484f9793698d5b9305d28e	It’s hard to wrap your mind around how much money Bloomberg could spend on his campaign	Bloomberg	neg
5e484fb393698d5b9305d28f	The Daily 202: Donald Trump; the Houston Astros and the fear of the asterisk	Trump	neg
5e484ffe93698d5b9305d292	Patrick Bradley arrested after assaulting teen Trump supporter during New Hampshire primary; police say	Trump	unk
5e4850b093698d5b9305d299	Power Up: Everybody is now a pundit in the Democratic primary race to beat President Trump	Trump	neutr
5e4850d493698d5b9305d29c	Trump brings in loyalists and attacks enemies as post-impeachment drama escalates	Trump	neutr
5e4850fb93698d5b9305d29e	Trump to headline a $580;600-per-couple fundraiser; the most expensive of his reelection bid	Trump	neutr
5e48514f93698d5b9305d2a2	Trump renews his national emergency despite losing the primary rationale for it	Trump	neg
5e48517b93698d5b9305d2a5	Trump's defense of Roger Stone; explained	Trump	unk
5e48518a93698d5b9305d2a6	Hope Hicks; former top aide to Trump; to return to the White House as reelection campaign heats up	Trump	neutr
5e4851f593698d5b9305d2ac	On social media; Bloomberg and Trump are fighting two very different fights	Trump	neutr
5e48523093698d5b9305d2ae	Septuagenarians Trump and Bloomberg exchange middle-school-like taunts	Bloomberg	neg
5e48524393698d5b9305d2af	John Kelly; essentially: Trump is doing everything wrong	Trump	neg
5e48526493698d5b9305d2b1	John Kelly’s deepest shiv: People who rely on Fox News to reinforce their views — like Trump — ‘are not informed citizens’	Trump	neg
5e4852a993698d5b9305d2b4	The Finance 202: Judy Shelton tests Trump's bid to remake the Federal Reserve	Trump	neg
5e4853c593698d5b9305d2c5	Trump’s retweets range far and wide; but how did a sex therapist become a three-time presidential favorite?	Trump	neutr
5e4853ea93698d5b9305d2c8	What changed for Sanders in New Hampshire since 2016? The electorate; for one.	Sanders	neutr
5e48540093698d5b9305d2c9	The Daily 202: Ten reasons Bernie Sanders should celebrate winning New Hampshire – or feel cause for concern	Sanders	neutr
5e48542293698d5b9305d2cb	Deval Patrick suspends presidential bid	Patrick	neutr
5e48542f93698d5b9305d2cc	House Democrats ask Secret Service for details about its payments to Trump’s company	Trump	neg
5e48544793698d5b9305d2ce	Trump implicates Barr directly in Roger Stone intervention	Trump	neutr
5e48547493698d5b9305d2d0	The Technology 202: Bernie Sanders is no friend of Big Tech. And he keeps winning.	Sanders	pos
5e4854f693698d5b9305d2d7	Bernie Sanders wins New Hampshire Democratic primary	Sanders	pos
5e48550093698d5b9305d2d8	Georgia Rep. Lucy McBath endorses Mike Bloomberg’s presidential campaign	Bloomberg	pos
5e48551593698d5b9305d2d9	Power Up: Bernie Sanders's 'revolution' may not materialize after narrow New Hampshire primary win	Sanders	neg
5e48558793698d5b9305d2de	Klobuchar bursts to the center of the Democratic presidential race	Klobuchar	unk
5e4855e993698d5b9305d2e2	Biden looks to South Carolina to revive faltering campaign	Biden	neutr
5e48560893698d5b9305d2e4	Michael Bennet drops out of presidential race	Bennet	neg
5e48564093698d5b9305d2e7	Trump escalates campaign of retribution as Republican senators shrug	Trump	neg
5e4856a093698d5b9305d2ec	Pete Buttigieg Democratic candidate: Biography; issues; fundraising	Buttigieg	neutr
5e4856af93698d5b9305d2ed	Bernie Sanders Democratic candidate: Biography; issues; fundraising	Sanders	neutr
5e4856de93698d5b9305d2ef	The Trailer: Turnout; the suburbs; the Sanders vote and more of what to watch tonight	Sanders	neutr
5e48574a93698d5b9305d2f5	Trump’s approach to crime and punishment is centered on his own power	Trump	neg
5e48575e93698d5b9305d2f6	After a ‘gut punch’ in Iowa; a surreal feeling surrounds Biden’s campaign	Biden	neg
5e48578693698d5b9305d2f8	An audio clip lays bare Bloomberg’s major stop-and-frisk problem	Bloomberg	neg
5e4857cf93698d5b9305d2fb	The Finance 202: Wall Street investors hope Elizabeth Warren will get crushed in New Hampshire	Warren	neg
5e4857fc93698d5b9305d2fd	The Health 202: 2020 Democrats are schooling Bernie Sanders on his Medicare-for-all math before today's New Hampshire primary	Sanders	neg
5e48586693698d5b9305d303	AFGE; the largest federal employee union punches back at Trump	Trump	neg
5e48588593698d5b9305d305	Trump’s no-injuries claim about Iran keeps looking worse	Trump	neg
5e48589d93698d5b9305d307	Trump barges in on Democratic primary races; seeking to steal the spotlight	Trump	neg
5e4858f993698d5b9305d30c	Billionaires Bloomberg and Steyer may be accelerating a Biden collapse	Bloomberg	neutr
5e48593c93698d5b9305d310	The Daily 202: Bernie Sanders is the man to beat in New Hampshire; as the anti-Sanders vote splinters	Sanders	neutr
5e48639b93698d5b9305d313	President Trump’s polling well enough that the numbers he apparently invents are almost accurate	Trump	neutr
5e4863a793698d5b9305d314	Klobuchar tries to turn a debate moment into momentum in New Hampshire	Klobuchar	neutr
5e4863e193698d5b9305d316	The Finance 202: Trump's budget previews his 2020 economic pitch: Tax cuts and more wall money	Trump	pos
5e48641a93698d5b9305d318	The Energy 202: Trump administration scuttles panel that promoted big-game hunting	Trump	neg
5e48645f93698d5b9305d31c	Biden; Warren battle for third place in New Hampshire	Warren	neutr
5e48646a93698d5b9305d31d	Biden jokingly calls voter who asked about Iowa a ‘lying dog-faced pony soldier’	Biden	neg
5e48648d93698d5b9305d31f	Sanders and Buttigieg fight for different New Hampshire voters.	Sanders	neg
5e48849593698d13e67714b7	Trump eliminates funding for program honoring Ambassador Stevens; who was killed in Benghazi	Trump	neg
5e4884ab93698d13e67714b8	Michael Bloomberg: 55 hours in the life of a 2020 presidential candidate	Bloomberg	neutr
5e488e5b93698d13e67714c0	Buttigieg responds to Biden’s Obama jab: ‘I’m not; and neither is he’	Biden	neutr
5e488e7293698d13e67714c2	Bernie Sanders and Joe Biden continue to spar about the Iraq war ? nearly 18 years later	Biden	neutr
5e488e8693698d13e67714c4	Buttigieg; Biden; Klobuchar; fight as New Hampshire primary nears	Biden	neutr
5e488e9093698d13e67714c5	Inside Vindman's ouster amid fears of further retaliation by Trump	Trump	neutr
5e488e9a93698d13e67714c6	Trump’s new budget proposal will show how far he has moved away from 2016 campaign promises	Trump	neg
5e488ec093698d13e67714c8	Trump's resilience causes Democrats to sound the alarm	Trump	neutr
5e48984a93698d13e67714cc	Ed McGinty stages a viral; one-man anti-Trump protest in the GOP-heavy Florida town The Villages	Trump	neg
5e4898a093698d13e67714d3	Trump ousts Vindman and Sondland; punishing key impeachment witnesses in post-acquittal campaign of retribution	Trump	neg
5e4898b893698d13e67714d5	With Vindman firing; Trump gets especially vindictive	Trump	neg
5e4898dd93698d13e67714d7	Pete Buttigieg’s campaign uniform in the weeks before Iowa	Buttigieg	neutr
5e490c3393698d449f1f5555	Biden shakes up campaign staff	Biden	neg
5e490c9293698d449f1f555a	The Daily 202: Pete Buttigieg is emerging as a unity candidate in New Hampshire – with a bounce from Iowa	Buttigieg	pos
5e490ca993698d449f1f555c	Sanders goes after Buttigieg for billionaire backers as the two vie for early-state dominance	Sanders	neutr
5e49107293698d4c478d50ad	Secret Service spending at Trump hotels: Rooms for agents cost up to $650 per night	Trump	neutr
5e4910ba93698d4c478d50b1	Joe Walsh ends long-shot bid to challenge Trump for Republican nomination	Trump	neutr
5e4910ce93698d4c478d50b2	Power Up: Pete Buttigieg could deliver another surprise in the New Hampshire primary	Buttigieg	pos
5e4910d993698d4c478d50b3	How Michael Bloomberg could win	Bloomberg	pos
5e4910e493698d4c478d50b4	Trump lambastes his critics as he moves to target perceived enemies like Vindman over impeachment	Trump	neg
5e4910ee93698d4c478d50b5	How Pete Buttigieg and Bernie Sanders finished on top Iowa	Buttigieg	neutr
5e49111193698d4c478d50b8	His campaign on the line; Joe Biden goes missing in New Hampshire	Biden	neutr
5e49112993698d4c478d50ba	Trump lashes out at Democrats in cheering his acquittal as Pelosi declares him ‘impeached forever’	Trump	neg
5e49116e93698d4c478d50bf	Trump uses cultural fights to hold his base — but expects black Americans to be transactional	Trump	unk
5e49118893698d4c478d50c1	Yeah; Trump didn’t learn any new lessons from impeachment as his comments Thursday made clear	Trump	neg
5e49119a93698d4c478d50c2	Trump offers a new defense: I had to do it	Trump	neg
5e4911a693698d4c478d50c3	Sanders claims Iowa victory despite lack of final results	Sanders	neutr
5e4911d593698d4c478d50c6	Trump’s attack on Romney’s 2012 performance isn’t the lay-up he thinks it is	Trump	neg
5e4911e293698d4c478d50c7	Trump’s puzzling jobs claim during the State of the Union	Trump	neg
5e4911ed93698d4c478d50c8	Trump is out for revenge -- after the GOP swore he didn’t threaten them	Trump	neg
5e49122293698d4c478d50cc	Pete Buttigieg builds an electability case in Iowa	Buttigieg	neutr
5e49122c93698d4c478d50cd	Trump and the chief justice: Impeachment is over; but they’re not done with each other	Trump	unk
5e49125593698d4c478d50cf	The Health 202: How Pete Buttigieg's health-care strategy helped him gain traction in the Iowa caucus	Buttigieg	pos
5e4912ad93698d4c478d50d4	Bernie Sanders raised $25 million in January; a hefty sum	Sanders	pos
5e4912b793698d4c478d50d5	Biden and Warren shift strategies after Iowa ‘gut punch’	Warren	neutr
5e4912e593698d4c478d50d8	Trump remains in office after Senate votes to acquit impeached president on obstruction of Congress charge	Trump	neg
5e49133293698d4c478d50df	Democrats vote in unison to convict Trump; leaving Romney as only party defector	Trump	neg
5e49138593698d4c478d50e5	How the Senate voted on the Trump impeachment charges - Washington Post	Trump	neg
5e4913b293698d4c478d50e9	Mitt Romney dismantles the GOP’s strained defenses of Trump	Trump	neutr
5e49140293698d4c478d50ee	White House national security adviser says Trump didn’t seek Ukraine’s help with investigations despite evidence to the contrary	Trump	neutr
5e49144293698d4c478d50f2	In West Palm Beach; President Trump’s name has disappeared from the skyline	Trump	neg
5e49146393698d4c478d50f4	The Daily 202: State of the Union showcases Trump’s total control of the GOP on eve of probable impeachment acquittal	Trump	pos
5e49147893698d4c478d50f5	The Technology 202: Trump's made-for-meme State of the Union shows strategy to win the Internet in 2020	Trump	neutr
5e49148e93698d4c478d50f6	The Energy 202: Trump pumped up claims about oil and gas during State of the Union	Trump	neg
5e4914cd93698d4c478d50fa	Trump invokes ‘manifest destiny’ in State of the Union address; resurfacing a defunct concept	Trump	neg
5e4914e193698d4c478d50fb	The Finance 202: Trump claimed in the State of the Union address he rebooted a failing economy. The facts don't support him; but voters might.	Trump	neutr
5e4914eb93698d4c478d50fc	During State of the Union; Trump makes his most direct appeal to black voters yet	Trump	neutr
5e49150b93698d4c478d50fe	Nancy Pelosi at State of the Union: Speaker rips up Trump's speech; reflecting tumultuous year	Trump	neg
5e49151593698d4c478d50ff	Trump’s prepared speech included a guarantee to protect preexisting conditions. He didn’t say it.	Trump	neg
5e49152093698d4c478d5100	These Republicans said they hope Trump has learned a lesson from impeachment. He said he hasn’t.	Trump	neutr
5e49153e93698d4c478d5102	The reality-show reveals in Trump’s 2020 State of the Union speech	Trump	neutr
5e49154a93698d4c478d5103	Trump paints strong economy as vindication as he tries to move past impeachment	Trump	neutr
5e49155a93698d4c478d5104	With chants; walkouts and a ripped-up speech; bitter partisanship dominates Trump’s State of the Union	Trump	neutr
5e49157293698d4c478d5106	First set of Iowa Democratic caucus results shows Sanders and Buttigieg leading	Buttigieg	neutr
5e49159693698d4c478d5109	President Trump’s 2020 State of the Union address; annotated	Trump	neutr
5e4915c493698d4c478d510d	Buttigieg and Sanders take lead; Biden fades in partial results from marred Iowa caucuses	Buttigieg	pos
5e4915f193698d4c478d5110	The 75 times Trump insisted he’d done ‘nothing wrong’ in his interactions with Ukraine	Trump	neutr
5e4915fd93698d4c478d5111	Susan Collins says Trump will be ‘much more cautious’ after impeachment. The evidence suggests otherwise.	Trump	neg
5e49160893698d4c478d5112	It was a confusing night for Democrats on Monday. President Trump is smiling.	Trump	pos
5e49162d93698d4c478d5115	Mike Bloomberg to double spending on television advertising after Iowa debacle	Bloomberg	neutr
5e49166893698d4c478d5119	President Donald Trump seen at Super Bowl party conducting imaginary orchestra during anthem	Trump	neutr
5e4916b193698d4c478d511e	The team that rigged the GOP primaries accuses Democrats of rigging Iowa against Sanders	Sanders	neutr
5e4916f793698d4c478d5122	The Health 202: Bernie Sanders and Pete Buttigieg are the favorites among Iowa voters for whom health care is top issue	Sanders	pos
5e49179e93698d4c478d512d	Trump allies use Twitter to sow confusion about voting on the eve of the Iowa caucuses	Trump	neutr
5e4917b893698d4c478d512f	What Trump will say in the State of the Union address	Trump	neutr
5e4917d093698d4c478d5131	Manchin calls for censuring Trump over pressuring Ukraine to investigate a domestic political rival	Trump	neg
5e4917e693698d4c478d5133	Jill Biden says Lindsey Graham; once close with Joe; no longer a friend	Biden	neutr
5e49180693698d4c478d5135	How Trump’s impeachment defense wantonly misled the U.S. Senate	Trump	neg
5e49184c93698d4c478d5139	Fox News begins and ends its Super Bowl coverage the same way: Getting Trump’s back	Trump	neutr
5e49186a93698d4c478d513b	Trump's Kansas City tweet flub is part of a pattern	Trump	neg
5e4918cb93698d4c478d5140	Power Up: Bernie Sanders may have the edge in tonight's Iowa's caucuses. But it's complicated.	Sanders	neutr
5e4918de93698d4c478d5141	Democratic donor race: Bernie Sanders won in 2019 - Washington Post	Sanders	pos
5e49193f93698d4c478d5148	Buttigieg; Biden; Warren and Sanders all stumped in Cedar Rapids Saturday	Biden	neutr
5e49195493698d4c478d5149	The Trailer: 'Beat Trump': The Democrats' closing arguments in Iowa	Trump	neg
5e49198093698d4c478d514c	Pete Buttigieg’s mom opens up about her son	Buttigieg	neutr
5e4919df93698d4c478d5153	Sanders’s caucus target: Latino voters usually overlooked in mostly white Iowa	Sanders	neg
5e491a1893698d4c478d5157	Biden still gets physical; but few are complaining	Biden	neutr
5e491a3193698d4c478d5159	Justice Department acknowledges 24 emails reveal Trump’s thinking on Ukraine	Trump	neutr
5e491a5293698d4c478d515c	Senate to vote Wednesday on whether to remove or acquit Trump on impeachment charges	Trump	neutr
5e491a5d93698d4c478d515d	Senate set to acquit Trump next week after bid for witnesses in impeachment trial is defeated	Trump	pos
5e491a8693698d4c478d5160	Republicans agree it was no ?perfect call? ? but will vote to acquit Trump anyway	Trump	neg
5e491a9b93698d4c478d5161	Amy Klobuchar’s political rise: The Democratic presidential candidate was kicked out of hospital after giving birth	Klobuchar	neutr
5e491aa793698d4c478d5162	Trump administration announces mandatory quarantines in response to coronavirus	Trump	neutr
5e491b1093698d4c478d5169	Endangered Republicans go all-in on Trump	Trump	unk
5e491b3a93698d4c478d516b	Trump expands long-standing immigration ban to include six more countries; most in Africa	Trump	neutr
5e491b4b93698d4c478d516c	Senator Amy Klobuchar campaigns in Iowa while balancing Senate impeachment trial	Klobuchar	neutr
5e49222a93698d59d44332e8	A new Bolton revelation ties Trump to Giuliani’s early efforts in Ukraine — and implicates Trump allies like Mulvaney	Trump	neutr
5e49223f93698d59d44332e9	The Daily 202: Trump doesn’t necessarily think Biden is his biggest 2020 threat. At least; not anymore.	Biden	neutr
5e49225593698d59d44332eb	Trump’s impeachment defense; distilled: he’s innocent and his opponents are guilty	Trump	pos
5e49232e93698d59d44332f7	Sen. Alexander calls Trump’s actions ‘inappropriate’ but rejects witnesses in impeachment trial	Trump	neutr
5e49234a93698d59d44332f9	Takeaways from day 2 of questions in Trump’s impeachment trial	Trump	neutr
5e49235e93698d59d44332fb	Trump and Republicans join forces to attack Biden ahead of the Iowa caucuses	Trump	neutr
5e49236a93698d59d44332fc	Trump under growing pressure on U.S. response to growing coronavirus threat	Trump	unk
5e49237593698d59d44332fd	Andrew Yang Democratic candidate: Biography; issues; fundraising	Yang	neutr
5e4923ab93698d59d4433301	In mostly white Iowa; Pete Buttigieg confronts worry about his lack of support among African Americans	Buttigieg	neutr
5e4923b793698d59d4433302	E. Jean Carroll; who accused Trump of rape; seeks his DNA	Trump	neg
5e4923d693698d59d4433304	The Trailer: What Republicans' attacks have added to Biden's pitch in Iowa	Biden	neutr
5e4923e293698d59d4433305	Where the goal posts are: Trump’s legal team argues he didn’t ask for an investigation into Biden	Trump	neg
5e4923f593698d59d4433306	What Michael Bloomberg’s $11 million Super Bowl ad would cost you on your budget - Washington Post	Bloomberg	neutr
5e49240093698d59d4433307	Trump lawyer Jay Sekulow really doesn’t want to talk about who’s paying Rudy Giuliani	Trump	unk
5e49243093698d59d443330b	D.C. Mayor Muriel Bowser endorses Mike Bloomberg for president	Bloomberg	pos
5e49244a93698d59d443330d	Voters call on Buttigieg to embrace a diverse view of the ‘American Heartland’	Buttigieg	neutr
5e49248c93698d59d4433311	Bernie Sanders; with Iowa caucuses nearing; considers set of executive actions	Sanders	neutr
5e4924a393698d59d4433313	Bloomberg’s Super Bowl ad focuses on the ‘national crisis’ of gun violence; not Trump	Bloomberg	neutr
5e4924ed93698d59d4433318	Dershowitz says that if Trump believes his reelection is in the public interest his actions aren’t impeachable	Trump	neutr
5e49253493698d59d443331e	Wavering Democrats face pressure as GOP eyes bipartisan vote for Trump acquittal	Trump	neutr
5e49255f93698d59d4433321	Days before Iowa; the Warren campaign brings out a key surrogate: Her dog	Warren	neutr
5e49257493698d59d4433322	What’s next in Trump impeachment	Trump	neutr
5e49258193698d59d4433323	Trump’s impeachment team argues that anything he does to win reelection isn’t impeachable	Trump	neg
5e4925c293698d59d4433327	The Daily 202: Senate Republicans move the goal posts again after Bolton’s book and Dershowitz’s defense of Trump	Trump	neutr
5e4925d493698d59d4433328	If witnesses are called in Trump's impeachment trial; what could happen?	Trump	neutr
5e4925ed93698d59d443332a	John Bolton joins a select group: Those once praised and now derided by President Trump	Trump	neg
5e49261093698d59d443332c	Trump’s effort to block Bolton’s testimony makes little sense — unless he’s guilty	Trump	neg
5e49266193698d59d4433330	Sanders surge worries some Democrats; but they fear a push to stop him would backfire	Sanders	pos
5e49268b93698d59d4433332	Power Up: The Senate impeachment trial of President Trump is at its most crucial phase	Trump	neutr
5e4926bd93698d59d4433336	McConnell tells senators he doesn’t yet have votes to block witnesses in Trump impeachment trial	Trump	neg
5e4926d593698d59d4433338	Trump announces long-awaited Israeli-Palestinian peace package amid doubts it will lead to progress	Trump	pos
5e49270093698d59d443333b	The gaping hole in Trump’s impeachment defense	Trump	neg
5e49271893698d59d443333d	Senate Republicans seize on Dershowitz argument; say Trump’s actions aren’t impeachable	Trump	pos
5e49272393698d59d443333e	Trump makes clear that he’d happily have Republicans ignore even Trump-friendly Fox News	Trump	neg
5e49273093698d59d443333f	Trump praises Pompeo for echoing his behavior: Attacking a female reporter	Trump	unk
5e49278393698d59d4433344	The Trump actions that raised even William Barr’s eyebrows; according to John Bolton	Trump	pos
5e49279b93698d59d4433346	CNN Don Lemon segment mocking Trump supporters gets criticism	Trump	neutr
5e49281293698d59d443334c	The Health 202: Trump can enforce his 'public charge' immigration crackdown -- for now	Trump	neg
5e49281d93698d59d443334d	Poll finds slight majority approve of Trump strike that killed Soleimani	Trump	neutr
5e49285693698d59d4433351	Gun-control group co-founded by Bloomberg announces $60 million spending plan for 2020 elections	Bloomberg	neg
5e4928a993698d59d4433358	Did Trump undercut his ability to exert executive privilege over John Bolton with a tweet?	Trump	neutr
5e4928f193698d59d443335e	Notable moments from Lev Parnas-Trump tape	Trump	neutr
5e4928fc93698d59d443335f	Mike Bloomberg Democratic candidate: Biography; issues; fundraising	Bloomberg	neutr
5e49294493698d59d4433365	Warren's urgent bet to win Iowa	Warren	neutr
5e49296393698d59d4433367	Trump’s legal team outlined its case. One day later; John Bolton appears to have kneecapped it.	Trump	neutr
5e49298e93698d59d443336a	Mike Bloomberg pitches himself to Jewish Americans; in a presidential race with two very different Jewish candidates	Bloomberg	neutr
5e492a1893698d59d4433372	Bernie Sanders faces barrage of attacks from rivals as polls point to surge in early-voting states	Sanders	pos
5e492a7d93698d59d4433379	Trump should apologize for minimizing troops’ injuries; VFW says	Trump	neg
5e492a9493698d59d443337b	Trump’s lawyers begin their defense in impeachment trial as Republicans rally around the president	Trump	neutr
5e492aa193698d59d443337c	Video shows Trump telling associates to ‘get rid of’ Ukraine ambassador Maria Yovanovitch	Trump	neg
5e492aae93698d59d443337d	For Amy Klobuchar; the impeachment trial means bombarding Iowa voters from distant D.C.	Klobuchar	neg
5e492ac893698d59d443337f	Trump impeachment trial live updates	Trump	neutr
5e492ad593698d59d4433380	White House eyes Joe Manchin in impeachment trial as Trump wants a Senate Democrat to vote for acquittal.	Trump	neutr
5e492aec93698d59d4433382	Assessing the Trump team’s 6-point impeachment defense	Trump	neutr
5e492af993698d59d4433383	What case will Trump’s team present; one focused on the evidence or one focused on his base?	Trump	neutr
5e492b2f93698d59d4433387	Bernie Sanders criticized for embracing support from Joe Rogan	Sanders	neg
5e492b6293698d59d443338a	Democrats focus on Trump’s character as they argue for removing him from office in impeachment trial	Trump	neutr
5e492b7093698d59d443338b	Joe Biden unspools an endless supply of ‘Bidenisms’ on the campaign trail	Biden	neutr
5e492b9093698d59d443338e	Warren’s team will go extra mile to help her win; including painting giant farm signs	Warren	pos
5e492b9c93698d59d443338f	Trump’s March for Life appearance: A reminder to conservative Christians as he prepares for a tight race	Trump	neutr
5e492bee93698d59d4433395	Schiff puts a fine point on the argument for removal: Trump will always put Trump first	Trump	neg
5e492bfa93698d59d4433396	When Senate Republicans were quite concerned about Trump and Ukraine	Trump	neutr
5e492c0a93698d59d4433397	Fox News has circled the wagons and Trump is welcoming everyone inside	Trump	pos
5e492c6693698d59d443339b	The Finance 202: Wall Street shrugs off Bernie Sanders's chances to win 2020 Democratic primary. And to beat President Trump.	Sanders	neg
5e492c8c93698d59d443339d	The Health 202: March for Life activists credit Trump with wholeheartedly embracing their antiabortion agenda	Trump	pos
5e492cb793698d59d443339f	Sen. Mike Braun wants Trump and the GOP to take climate change seriously	Trump	neutr
5e492cc493698d59d44333a0	House managers focus on alleged abuse of power on second day of opening arguments against Trump	Trump	neutr
5e492cd093698d59d44333a1	Assessing a key impeachment argument: Trump’s desired investigations were only for his own benefit	Trump	neg
5e492cf493698d59d44333a4	The ‘prophetic’ Alexander Hamilton quote Democrats say predicted the need to impeach Trump	Trump	neg
5e492d1593698d59d44333a6	Bloomberg gets under Trump?s skin as he ramps up spending on 2020 ads	Trump	neutr
5e492d2c93698d59d44333a8	Sanders wants supporters to pipe down; but they don't always listen	Sanders	neutr
5e492d3b93698d59d44333a9	Democrats use Trump’s allies in their case against the president	Trump	neg
5e492dc293698d59d44333b1	The Energy 202: Trump made nearly 500 false or misleading claims about the environment while in office	Trump	neg
5e492e4c93698d59d44333b9	Trump’s second-heaviest Twitter day mirrored the heaviest: Lots of feedback about things on TV	Trump	neg
5e492e5993698d59d44333ba	Democrats scale back language as Trump and GOP press ahead with attacks on Senate impeachment trial	Trump	neutr
5e492e8393698d59d44333bd	Gordon Sondland plugs away in Brussels while playing a central role in Trump’s impeachment trial	Trump	neg
5e492eaa93698d59d44333c0	As House Democrats lay out their case for impeachment; Trump’s campaign and White House offer a different narrative	Trump	neutr
5e492eca93698d59d44333c3	How Trump’s Senate trial lawyers could complicate the case his DOJ lawyers are making in court	Trump	neutr
5e492fa793698d59d44333d2	Andrew Yang; shut out of tonight’s debate; hosts a pre-debate rally with MATH pins and birthday cake	Yang	pos
5e492ffa93698d59d44333d7	The Energy 202: Trump administration delays Arctic refuge oil leasing to strengthen legal case	Trump	neutr
5e49303993698d59d44333da	Power Up: Elizabeth Warren and Bernie Sanders's private conversation sparks debate on sexism in politics	Warren	neg
5e49304493698d59d44333db	Why Elizabeth Warren and Bernie Sanders are fighting	Warren	neutr
5e49305c93698d59d44333dd	Preparations accelerate this week for historic Senate trial of Trump	Trump	pos
5e49308d93698d59d44333e0	Warren and Sanders fued over gender	Warren	neutr
5e49309993698d59d44333e1	Top Senate Republicans reject Trump’s renewed call for immediate dismissal of impeachment charges	Trump	neg
5e4930a593698d59d44333e2	Buttigieg woos moderates — and Republicans — in his push to close the deal in Iowa	Buttigieg	neutr
5e4930e593698d59d44333e7	Trump turns his fire on Sanders amid polling; fundraising surge	Trump	unk
5e49313093698d59d44333ed	Mike Bloomberg's two campaigns: Running for the Democratic nomination and the general election	Bloomberg	neutr
5e49314893698d59d44333ef	Bernie Sanders's campaign attacks Elizabeth Warren and Joe Biden as Iowa caucuses near.	Biden	neg
5e4931a093698d59d44333f5	Esper contradicts Trump; Pompeo on Soleimani attacking embassies	Trump	neg
5e4931db93698d59d44333f8	The Health 202: Medicare-for-all goes MIA on the 2020 trail. Only Bernie Sanders remains a purist.	Sanders	pos
5e49323293698d59d44333fe	The Trailer: Mike Bloomberg's transactional campaign pitch	Bloomberg	neutr
5e49323f93698d59d44333ff	At Las Vegas events; Joe Biden and Pete Buttigieg woo Hispanic voters	Biden	neutr
5e49324b93698d59d4433400	Pelosi says Trump ‘impeached for life’ despite McConnell’s ‘gamesmanship;’ ‘coverup’	Trump	neg
5e49325593698d59d4433401	Tom Steyer is surging in South Carolina and Nevada. Does it matter?	Steyer	neutr
5e4932a393698d59d4433406	Buttigieg’s black-voter problem; by the numbers	Buttigieg	neg
5e4932d493698d59d443340a	Trump angered by House ally’s push to limit his authority on Iran	Trump	neg
5e4932ed93698d59d443340c	Pelosi moves to end Trump impeachment standoff; signals she will send articles to Senate	Trump	neg
5e49334893698d59d4433413	Many Iowa Democrats are paralyzed by fear of choosing the wrong candidate to take on Trump	Trump	unk
5e49336b93698d59d4433416	Questions pile up about Trump’s claim that Soleimani was going to ‘blow up’ a U.S. embassy	Trump	neutr
5e49338b93698d59d4433418	Trump has a rare public moment of self-awareness	Trump	neg
5e49339893698d59d4433419	Tom Steyer may not win any primaries; but he’s dominating the Democratic Party’s process	Steyer	pos
5e4933c393698d59d443341b	The Energy 202: Trump sends 'love' to Australia. His response to California's fires was much more critical.	Trump	neg
5e4933e793698d59d443341d	Rudy Giuliani’s amazingly bad column asking the Supreme Court to strike down Trump’s impeachment	Trump	neutr
5e49343b93698d59d4433422	What the War Powers resolutions and Iran tell us about Trump supporters and presidential power	Trump	neutr
5e49348493698d59d4433426	As Congress votes to limit his war powers; Trump supporters offer their full-throated support for his Iran strategy	Trump	neutr
5e4934a493698d59d4433429	For Trump and Iran; trolling on Twitter helped escalate tensions on the battlefield	Trump	neg
5e4934fb93698d59d443342f	This is perhaps Trump’s most cynical comment about the environment yet	Trump	neg
5e49351593698d59d4433431	Sanders offers measure to limit Trump's action on Iran	Trump	neutr
5e49354293698d59d4433434	The Daily 202: The ghosts of 1979 still haunt U.S. policy toward Iran and shadow Trump’s response to missile strikes	Trump	neg
5e49358b93698d59d4433438	The Cybersecurity 202: Threat of Iran cyberattack remains high even as Trump backs away from potential war	Trump	neutr
5e4935e393698d59d443343d	Puerto Rico earthquakes pit Trump administration in another fight with Democrats over disaster funding	Trump	neg
5e4935f893698d59d443343f	Inside Warren's courtship of her vanquished rivals	Warren	neutr
5e49360593698d59d4433440	Trump uses sanctions as a favorite form of retribution — against friend and foe alike	Trump	neg
5e49361e93698d59d4433442	Buttigieg wins first endorsement from black member of Congress	Buttigieg	pos
5e49363593698d59d4433444	GOP leaders spar over adding House members to Trump’s impeachment defense team	Trump	neutr
5e49365893698d59d4433447	United States and Iran back away from imminent conflict as Trump says he is ready for peace ‘with all who seek it’	Trump	pos
5e49366793698d59d4433448	Trump seeks to celebrate a victory; even in the wake of a foreign attack	Trump	neg
5e49367e93698d59d443344a	Mike Lee attacks Trump administration's Iran briefing: 'probably the worst briefing I have seen'	Trump	neg
5e4936f593698d59d4433454	Iran gives Trump an off-ramp — for now	Trump	neutr
5e49370893698d59d4433455	The Daily 202: Mike Bloomberg wants more engagement with Iran; North Korea and China	Bloomberg	neutr
5e4937a393698d59d443345d	Power Up: Trump has a big choice to make on Iran	Trump	neutr
5e4937e793698d59d4433462	McConnell says he’s ready to begin Trump impeachment trial with no deal on witnesses	Trump	neg
5e4937f393698d59d4433463	New York’s highest court can hear sexual misconduct lawsuit against Trump; judges rule	Trump	neg
5e49380993698d59d4433464	The Trailer: Who's voting for Tom Steyer?	Steyer	neutr
5e49386e93698d59d443346c	Michael Flynn deserves up to six months in prison; U.S. Justice Department says in reversal for former Trump national security adviser	Trump	neutr
5e49388d93698d59d443346e	The Soleimani aftermath pivots to a key Trump talking point: Democrats are traitors	Trump	neutr
5e49389f93698d59d443346f	The Technology 202: Women in tech wanted more female CES keynotes. But Ivanka Trump is drawing controversy.	Trump	neg
5e49392193698d59d4433476	Anatomy of a Trump rally: 67 percent of claims are false or lacking evidence	Trump	neg
5e49396893698d59d443347c	Biden touts foreign policy credentials but faces questions	Biden	neg
5e4939dd93698d59d4433484	Trump’s go-it-alone strategy leaves him isolated on Iran	Trump	neg
5e493a0093698d59d4433486	Trump’s insistence on proving his toughness is in open conflict with America’s actual strength	Trump	neg
5e493a0b93698d59d4433487	Julián Castro endorses Elizabeth Warren for president	Warren	pos
5e493aba93698d59d443348f	Trump threatens to strike Iranian cultural sites and impose ‘very big’ sanctions on Iraq as tensions rise	Trump	neutr
5e493ade93698d59d4433491	The Trailer: How history; and Trump; affect Iowa Democrats' war fears	Trump	neutr
5e493b3b93698d59d4433499	Trump plunges toward the kind of Middle Eastern conflict he pledged to avoid	Trump	neg
5e493b8893698d59d443349e	Trump courts Latinos in Miami as part of launch of evangelical coalition	Trump	neg
5e493bac93698d59d44334a1	Trump’s order to strike Iranian commander sparks fresh debate in Congress over war powers	Trump	neutr
5e493c1993698d59d44334aa	Washington developer Brian Friedman says he is interested in buying President Trump’s D.C. hotel lease	Trump	neutr
5e493c4693698d59d44334ad	Americans roughly divided on whether voters should decide Trump’s fate rather than the Senate	Trump	neg
5e493c5693698d59d44334ae	Campaign fundraising hauls solidify Democratic leaders as Trump continues to amass financial firepower	Trump	pos
5e493c8b93698d59d44334b2	Ascendant Bernie Sanders turns his focus to Joe Biden as Iowa nears	Biden	neutr
5e493cac93698d59d44334b4	Trump impeachment live updates	Trump	neutr
5e493cbb93698d59d44334b5	Nearly a third of the days he’s been president; Trump has visited a Trump-branded property	Trump	neutr
5e493cc693698d59d44334b6	Sanders releases doctors' letters saying he's fit for presidency	Sanders	pos
5e493ce793698d59d44334b8	What’s Mitch McConnell’s endgame in shaping the Senate impeachment trial to benefit Trump?	Trump	neg
5e493d1393698d59d44334bc	Trump highlights Fox News guest who says ‘all the hate in New York is coming from the left’	Trump	neg
5e493d1f93698d59d44334bd	Giuliani’s Ukraine efforts are just a formalization of the rumor-to-Trump pipeline	Trump	neg
5e493d2c93698d59d44334be	Trump’s lawyer and the Venezuelan president: How Giuliani got involved in back-channel talks with Maduro	Trump	neutr
5e493d7493698d59d44334c2	Some Democrats urge Trump to more strongly condemn anti-Semitism in wake of Monsey attack	Trump	neutr
5e493d8d93698d59d44334c4	Ivanka Trump declines to say whether she would remain in Washington if her father wins reelection	Trump	unk
5e493dce93698d59d44334c9	Biden says he would testify in Senate impeachment trial if subpoenaed	Biden	neutr
5e493ddc93698d59d44334ca	Pete Buttigieg once gave himself credit for McKinsey work; now says his role was minimal	Buttigieg	unk
5e493e0693698d59d44334cd	How Ukraine put Trump and Biden on a collision course that imperils them both	Biden	neg
5e493e2193698d59d44334cf	Backlash to Pete Buttigieg’s Christmas tweet and the religious divide it exposes	Buttigieg	neg
5e493e5b93698d59d44334d3	Trump campaign launches snowflakevictory.com to offer advice on winning holiday political arguments	Trump	neutr
5e493e8793698d59d44334d6	Trump lashes out at Pelosi; Democrats after exchanging holiday greetings with troops	Trump	neg
5e493eef93698d59d44334df	Warren's Oklahoma homecoming: It's complicated	Warren	neutr
5e493f0893698d59d44334e1	What we know and don’t know about Trump’s intentions on Ukraine aid	Trump	neutr
5e493f1493698d59d44334e2	What President Trump was talking about in his baffling rant about wind energy	Trump	neg
5e493f5e93698d59d44334e7	Key Democratic senator remains undecided on whether Trump should be removed from office	Trump	neutr
5e493f6a93698d59d44334e8	White House official directed hold on Ukraine aid shortly after Trump’s July 25 call with Zelensky	Trump	neutr
5e493fa793698d59d44334ed	Biden-Graham friendship; forged in war zones; fractures under the pressures of impeachment and Trump	Biden	neg
5e493fbd93698d59d44334ef	Trump touts Putin’s speaking out against his impeachment	Putin	neutr
5e493ff293698d59d44334f4	How Trump’s conversations with Putin overlapped with his emerging Ukraine conspiracy theories	Putin	neutr
5e49404393698d59d44334f9	Yes; Donald Trump has been impeached	Trump	neg
5e49407393698d59d44334fc	Democrats fail to call out Warren on a central falsehood: Those aren’t selfies she’s taking	Warren	neg
5e49408193698d59d44334fd	Bloomberg; missing from Democratic debate stage; uses pricey ads to try to grab the spotlight	Bloomberg	neg
5e4940b793698d59d4433500	Power Up: Andrew Yang is still standing. That's how unpredictable the 2020 race has been.	Yang	pos
5e4940dc93698d59d4433503	Sarah Sanders apologizes for mocking Biden's comments on stuttering	Sanders	unk
5e4940ea93698d59d4433504	Democrats spar over how to combat Trump; a roaring economy and impeachment	Trump	neutr
5e49411193698d59d4433507	‘Billionaires in wine caves should not pick the next president’: Warren vs. Buttigieg on purity tests; explained	Buttigieg	neutr
5e49417593698d59d443350e	Trump now bears the indelible mark of impeachment	Trump	neg
5e4941ea93698d59d4433515	Trump welcomes Rep. Van Drew; an impeachment foe switching parties to join GOP	Trump	neutr
5e49421993698d59d4433518	To avoid removal; Trump needs senators representing only 7 percent of the country to support him	Trump	neg
5e49429193698d59d443351f	Trump sends Dingell to hell; demands refunds from Schumer; Maloney	Trump	neutr
5e4942ff93698d59d4433524	Power Up: Pelosi calls impeachment a ‘very sad day.’ Trump says he's ‘having a good time.’	Trump	pos
5e49431b93698d59d4433525	Meadows; close ally of Trump; to retire from Congress	Trump	neutr
5e49439793698d59d443352e	Brian Fitzpatrick won't back impeachment but refuses to defend Trump on Ukraine	Trump	neutr
5e4943c193698d59d4433531	As goes his presidency; so goes his impeachment: Trump disrupts and divides	Trump	neg
5e49440c93698d59d4433536	Trump’s impeachment is like Jesus’ crucifixion; the Salem witch trials and Pearl Harbor all rolled into one	Trump	neutr
5e49443293698d59d4433539	Assessing the ‘four facts’ that a prominent Republican insists prove Trump’s innocence	Trump	pos
5e49445493698d59d443353c	President Trump’s jab at Pelosi’s prayers; and what it says about how he sees his opponents	Trump	neutr
5e49449193698d59d443353f	Paul Manafort’s fraud case in New York was dismissed; blocking local prosecutors’ effort to undercut a potential Trump pardon	Trump	neutr
5e4944c793698d59d4433542	The Health 202: Trump looks to Canada in bid to lower high drug prices	Trump	neg
5e49453493698d59d4433547	Pete Buttigieg’s struggles and stumbles with black voters; explained	Buttigieg	neg
5e49454f93698d59d4433549	House Democrats have enough votes to impeach Trump; according to a Post analysis	Trump	neg
5e49456993698d59d443354b	Trump rips Democrats on eve of likely impeachment	Trump	pos
5e49458c93698d59d443354e	Federal agencies will be closed Dec. 24 as Trump issues executive order	Trump	neutr
5e4945b193698d59d4433550	House passes $1.4 trillion spending bill with Trump support that would gut parts of Affordable Care Act	Trump	neutr
5e4945c293698d59d4433551	Foiled in 2016; ‘Never Trump’ Republicans launch new super PAC in effort to oust Trump in 2020	Trump	neg
5e4945df93698d59d4433553	Trump makes his closing argument on impeachment; cobbling together his greatest Twitter hits	Trump	neutr
5e4945fa93698d59d4433555	Trump's letter to Nancy Pelosi; annotated	Trump	neutr
5e49472893698d59d4433567	More than 700 scholars pen letter urging House to impeach Trump	Trump	neg
5e49474f93698d59d443356a	Partisanship is helping Trump in the impeachment fight more than it’s hurting him	Trump	pos
5e4947b893698d59d4433570	Trump raises possibility of skipping debates hosted by traditional group	Trump	neutr
5e4947d093698d59d4433572	President Trump has made 15;413 false or misleading claims over 1;055 days	Trump	neg
5e49481293698d59d4433575	Trump goes after Pelosi’s teeth as the House gears up for impeachment vote	Trump	neg
5e49482993698d59d4433576	The Trailer: Andrew Yang's increasingly normal campaign	Yang	neutr
5e49488a93698d59d443357e	Trump; allies target vulnerable Democrats ahead of House impeachment vote	Trump	neg
5e49489493698d59d443357f	Amid adversity and missteps; Biden’s resilience has been one theme of 2019	Biden	pos
5e4948ae93698d59d4433581	Sanders retracts controversial endorsement after backlash	Sanders	neg
5e4948bb93698d59d4433582	Trump says Democrats have become ‘Party of Hate’ after House panel votes to oust him	Trump	neutr
5e49497f93698d59d443358f	McConnell to Hannity on impeachment: Trump lawyers will give me cues	Trump	neg
5e4949a993698d59d4433591	Michelle Obama tells Greta Thunberg to ‘ignore the doubters’ after Trump’s latest attack	Trump	neg
5e4949c293698d59d4433593	What happens to the Trump D.C. hotel? Five questions and answers on Trump's emoluments battle	Trump	neutr
5e4949ce93698d59d4433594	‘I really like you’: Iowa voters give Amy Klobuchar another look	Klobuchar	pos
5e494b7a93698d59d44335ac	Warren refocuses message; takes shots at rivals	Warren	neutr
5e494b8793698d59d44335ad	Trump’s strongest supporters agree with a key argument of his: The media can’t be trusted	Trump	pos
5e494bbd93698d59d44335b0	Trump’s top trade official meets with GOP senators to soothe tensions over final USMCA deal	Trump	neutr
5e494bcc93698d59d44335b1	77-year-old Mike Bloomberg in “outstanding health;” says personal doctor	Bloomberg	pos
5e494c2693698d59d44335b6	The GOP’s favorite new Trump impeachment defense: He isn’t even accused of a crime	Trump	neutr
5e494c4393698d59d44335b8	These Iowa voters loved Joe Biden in 2008. Now; they’re not sure he’s the one.	Biden	neutr
5e494cbb93698d59d44335be	The Cybersecurity 202: Trump administration scooping up Americans' data in effort to track undocumented immigrants; ACLU says	Trump	neutr
5e494cf593698d59d44335c1	House Judiciary debates articles of impeachment against Trump	Trump	neutr
5e494cff93698d59d44335c2	Ex-Trump employees share stage with Biden to blast their former boss	Biden	neg
5e494d1993698d59d44335c4	Trump ditches effort to kill OPM after bipartisan pushback	Trump	neg
5e494d2893698d59d44335c5	Senate Republicans look to hold short impeachment trial despite Trump’s desire for an aggressive defense	Trump	neg
5e494d9993698d59d44335cd	Biden clearly doesn’t like talking about his son’s overseas business dealings. Lately; it’s been an unavoidable topic on the campaign trail.	Biden	neg
5e494e6f93698d59d44335d8	Trump; Pence head to Pa. as campaign focuses on keeping it in win column	Trump	neutr
5e494e7b93698d59d44335d9	House Democrats unveil two articles of impeachment against Trump White House predicts ‘full exoneration’ in GOP-led Senate	Trump	neutr
5e494ea693698d59d44335dc	Under pressure; Buttigieg releases names of former McKinsey clients	Buttigieg	neg
5e494eb693698d59d44335dd	A day of history accentuates America’s divide and the distortions of truth in the Trump era	Trump	neg
5e494ed893698d59d44335df	House Democrats say Trump is unfit for office but eagerly deal with him on trade	Trump	neutr
5e494ee293698d59d44335e0	Trump’s already running the race he wants: Against an opponent as unpopular as he is	Trump	neg
5e494efb93698d59d44335e2	Giuliani says Trump asked him to brief Justice Dept. and GOP senators on his Ukraine findings	Trump	neutr
5e494f0693698d59d44335e3	Trump?s moves to salvage North Korea nuclear talks amid threats from Pyongyang draw rebukes from Bolton and Biden	Trump	neg
5e494f4093698d59d44335e8	William P. Barr continues to prove that he’s precisely the attorney general President Trump was looking for	Trump	neutr
5e494f4d93698d59d44335e9	The annotated articles of impeachment against Trump	Trump	neutr
5e494f7a93698d59d44335ec	The Daily 202: FBI director shows independence from Trump and Barr in responding to IG report on Russia probe	Trump	neutr
5e494f8693698d59d44335ed	The articles of impeachment against President Trump; explained	Trump	neg
5e494ff393698d59d44335f3	The Finance 202: Pete Buttigieg is poised to rake in even more Wall Street money	Buttigieg	neutr
5e49500a93698d59d44335f4	Power Up: Trump and his allies see a different inspector general report than everyone else	Trump	neg
5e49501593698d59d44335f5	Trump’s NATO parade of falsehoods and misstatements	Trump	neg
5e49502793698d59d44335f6	Lawyer for Democrats calls Trump ‘a clear and present danger’ as he argues case for removal	Trump	neg
5e49503693698d59d44335f7	Democrats expected to unveil articles of impeachment against Trump; focusing on abuse of power; obstruction of Congress	Trump	neg
5e49507693698d59d44335fc	Ivanka Trump was friends with former British spy Christopher Steele; according to person familiar with the situation	Trump	neg
5e49509293698d59d44335fe	How could 63 million people be wrong? The GOP strains to make precedent-related defenses of Trump.	Trump	neg
5e49509f93698d59d44335ff	What Trump claimed about the Russia probe — and what the Justice Department inspector general determined	Trump	neutr
5e4950fb93698d59d4433606	If officials objecting to Trump’s candidacy was 2016 interference; interference by allies was rampant	Trump	neutr
5e49510e93698d59d4433607	The Technology 202: Bernie Sanders just made Internet providers a new 2020 target	Sanders	neutr
