# Supplementary material for: Eigenvalue based spectral classification
Source: PLoS One. 2023 Apr 6;18(4):e0283413. doi: 10.1371/journal.pone.0283413 (PMC10079090; doi:10.1371/journal.pone.0283413)
Supplement: S3 File — The file contains datasets TWT.EN, TWT.PL, SEN.EN.ent, SEN.EN.maj, SEN.PL.ent, SEN.PL.maj, ANO.8, ANO.26 and ANO.44 in XLSX files named following the same convention as above. The datasets are referred to in Section 2. (ZIP) [file pone.0283413.s003.zip › sen-4ipi-pl.csv]

hlid	headline	entity	majority_label
5e1e36c993698d5c45155ec6	Rosjanie zhakowali koncern kluczowy dla impeachmentu Trumpa. Ta sama grupa stała za wyciekiem maili Clinton	Trump	neg
5e1e36d393698d5c45155ed1	Światowe Forum Holokaustu bez Dudy. Sellin: Reprezentatnem Polski będzie Marek Magierowski	Duda	neutr
5e1e3d3a93698d608cf89500	Irak. Jacek Czaputowicz: Polska ambasadorka ewakuowana z Bagdadu. Zadecydowali o tym Brytyjczycy	Polska	neutr
5e1e3d3c93698d608cf89501	"Gen. Koziej: USA i Iran ""na progu wojny"". Donald Trump nie ma wyboru. Musi mocno odpowiedzieć"	Trump	neutr
5e1e3d3d93698d608cf89502	Irański kierowca; którego ciężarówka zepsuła się pod Częstochową wrócił do Polski. Po nową naczepę	Polska	neutr
5e1e3d4993698d608cf8950d	USA: Demokraci wzywają Donalda Trumpa do deeskalacji konfliktu z Iranem	Trump	neg
5e1e3d5893698d608cf89518	Rafał Wojciechowski nowym sędzią Trybunału Konstytucyjnego. Andrzej Duda przyjął ślubowanie	Duda	neutr
5e1e3d5993698d608cf89519	"Prezydent nie pojedzie do Izraela; ale w Jerozolimie będzie delegat z Polski. ""Być może zabierze głos"""	Polska	neutr
5e1e3dbd93698d608cf89552	Duda zwołuje Radę Gabinetową. Kidawa-Błońska: Prezydent wyklucza opozycję	Kidawa	unk
5e1e3df593698d608cf89570	"Atak w Iraku. Trump podjął decyzję między grą w golfa a obiadami z rodziną. ""Wszyscy martwią się o kolejne kroki"""	Trump	neg
5e1e3e0393698d608cf89577	Duda chce wystąpić Izraelu przed lub po wypowiedzi Putina. Rzecznik: Musi mieć prawo głosu	Putin	neutr
5e1e3e0493698d608cf89578	Media przypominają wpisy Trumpa. Twierdził; że Obama zaatakuje Iran; by wygrać kolejne wybory	Trump	neg
5e1e3e0793698d608cf8957a	"Duda nie zwoła Rady Bezpieczeństwa ws. Iranu. Rzecznik: Opozycja próbuje przekazać; że to jakieś ""wow ciało"""	Duda	neutr
5e1e3e1d93698d608cf89586	Izrael. Armia postawiona w stan gotowości. Netanjahu murem za Trumpem ws. zabicia Sulejmaniego	Trump	neutr
5e1e3e2193698d608cf89588	"Andrzej Duda zabrał głos ws. wydarzeń w Iraku. ""Działamy z rozwagą"". Jest też pismo do MSZ"	Duda	neutr
5e1e3e2f93698d608cf89591	Kancelaria Dudy stawia warunki ws. wyjazdu do Izraela. Nieoficjalnie: Dotyczą wystąpienia Putina	Duda	neutr
5e1e3e3a93698d608cf89599	Pogoda. Cyklon Fabian dotrze w weekend do Polski: ochłodzenie; wiatr; a nawet burze śnieżne	Polska	neutr
5e1e3e5293698d608cf895a3	"Duda nie pojedzie do Izraela? ""Scenariusz; w którym Putin jest głównym gościem; nie do zaakceptowania"""	Duda	neutr
5e1e3e5893698d608cf895a9	Jeden z najważniejszych irańskich generałów zabity w ataku drona. Donald Trump wydał rozkaz	Trump	neg
5e1e444c93698d66ca9e6f2c	Rosja złoży w Radzie Europy projekt rezolucji potępiającej Polskę	Polska	neutr
5e1e444e93698d66ca9e6f2f	Białoruś chce kupić od Polski ropę naftową	Polska	neutr
5e1e448b93698d66ebc1a0bd	Roger Federer odpowiada na zarzuty Grety Thunberg	Thunberg	neutr
5e1e449193698d66ebc1a0c5	Opóźnienia w budowie Nord Stream 2? Głos zabrał Władimir Putin	Putin	neutr
5e1e449693698d66ebc1a0cb	Wyszło na jaw; kto pisze posty w imieniu Grety Thunberg	Thunberg	neg
5e1e44a293698d66ebc1a0d5	Emmanuel Macron przyleci do Polski. Podano nieoficjalną datę	Macron	neutr
5e1e44e393698d66ebc1a116	"Niespodziewany ruch Putina. ""Kreml o tym nie poinformował"""	Putin	neutr
5e1e44ef93698d66ebc1a124	"""Pomniki i obiekty kultury muszą być chronione"". UNESCO reaguje na groźby Trumpa"	Trump	neg
5e1e44f693698d66ebc1a128	Były ambasador Polski w Rosji: Szlag mnie trafia; gdy to widzę	Polska	neutr
5e1e450293698d66ebc1a136	Były ambasador: Nie udawajmy; że Polska jest neutralna	Polska	neutr
5e1e450893698d66ebc1a13d	USA zabiły irańskiego generała. Jest komentarz Trumpa	Trump	neutr
5e1e450f93698d66ebc1a141	Poseł PO sugeruje; że Polska może wysłać wojska na wojnę z Iranem	Polska	neutr
5e1e451d93698d66ebc1a151	"Niemcy i Francja wykluczają Polskę. ""Poważne konsekwencje"""	Polska	neg
5e28d25393698d21683ad106	Prezydent otworzył Dom Polski w Davos: „Polskie władze i polskie firmy mają wielkie ambicje”	Polska	unk
5e28d25693698d21683ad111	Kidawa-Błońska: Bardzo żałuję; że prezydenta Dudy nie będzie w Izraelu	Kidawa	neutr
5e28d2a093698d21683ad137	Błaszczak: Hołownia to inne wydanie układu; który rządził Polską od lat	Hołownia	neg
5e28d31e93698d21683ad173	Premier: Dlaczego Putin nie wspomina o współpracy NKWD i Gestapo przeciwko Polakom?	Putin	neg
5e28d32393698d21683ad17b	Hołownia ogłosił; kto będzie jego głównym ekspertem ekonomicznym	Hołownia	neutr
5e28d39893698d21683ad1ae	Nowy sondaż: Duda i długo; długo nikt	Duda	pos
5e28d3bd93698d21683ad1ba	Zwycięstwo w pierwszej turze? Andrzejowi Dudzie brakuje tylko kilku procent	Duda	pos
5e28d44093698d21683ad204	Wiceszef kancelarii prezydenta: Nie ma konfliktu Polska-Izrael	Polska	pos
5e28d4e293698d21683ad24c	Andrzej Duda i długo; długo nic. Szymon Hołownia z największym spadkiem w sondażu	Hołownia	pos
5e28d4e493698d21683ad251	Apolityczny protest? Nawoływano; by nie głosować na Andrzeja Dudę [WIDEO]	Duda	neutr
5e28d50993698d21683ad25e	Małgorzata Kidawa-Błońska kandydatem Nowoczesnej na prezydenta	Kidawa	neutr
5e28d50d93698d21683ad266	Nieoficjalnie: Prezydent Macron przyjedzie do Polski 3 lutego	Polska	neutr
5e28d58593698d21683ad29c	Dziennikarz „Gazety Wyborczej” pisze o porażce Dudy. „Władimir Putin lubi to”	Duda	neutr
5e28d5b393698d21683ad2b5	Opozycja krytykuje USA i chce wycofania polskich żołnierzy. „Ta narracja cieszy Putina”	Putin	neutr
5e28d67e93698d21683ad314	Moorhouse: To był sojusz dwóch diabłów. Putin może nie rozumieć jego natury	Putin	neg
5e2a0a6d93698d21199b71ca	"""Nowa interpretacja Armii Czerwonej i nowy obraz Rosji"". Komentarze do wystąpienia Putina"	Putin	unk
5e2a0a6e93698d21199b71d5	Morawiecki: reformy sądownictwa popiera 80 proc. społeczeństwa	Morawiecki	neutr
5e2a0a7193698d21199b71dd	Rosyjskie MSZ: to Polska powinna zadbać o poprawę naszych stosunków	Polska	neutr
5e2a0a7393698d21199b71ed	Prezydent Duda w brytyjskim dzienniku oskarża Putina o rozsiewanie kłamstw historycznych	Putin	neg
5e2a0a7c93698d21199b7226	Prezydent o Putinie: Chce wymazać odpowiedzialność Rosji	Putin	neg
5e2a0a7f93698d21199b7234	Biedroń: jestem zdeterminowany; obiecuję krew; pot i łzy	Biedroń	pos
5e2a0a8693698d21199b725e	Tajemnicza wizyta Grety Thunberg w Polsce	Thunberg	neutr
5e2a0a8693698d21199b7261	Wałęsa do prezydenta Dudy: zabraniam panu	Duda	neg
5e2a0a8893698d21199b726d	Duda z dużą przewagą w pierwszej turze; w drugiej niemal remis. Sondaż dla #Newsroom	Duda	neutr
5e2a0a8d93698d21199b728a	Ping-pong Morawieckiego. Premier rozegrał sparing	Morawiecki	neg
5e2a0a8e93698d21199b7293	"""Prezydent powinien się tak mocno wypowiadać ws. słów Putina; a nie naszych koalicjantów z UE"""	Putin	neg
5e2a0a9093698d21199b729e	Szczerski: Stany Zjednoczone popierają decyzję Dudy o nieobecności w Jerozolimie	Duda	pos
5e2a0a9693698d21199b72c5	Duda zostawia daleko w tyle rywali. Najnowszy sondaż prezydencki	Duda	pos
5e2a0a9793698d21199b72ce	Kosiniak-Kamysz przekonuje Liroya; by oddał na niego głos	Kosiniak-Kamysz	neutr
5e2a0a9d93698d21199b72ea	Zakonnik nie chciał udzielić Hołowni komunii. Jest reakcja parafii	Hołownia	neg
5e2a0aa093698d21199b7302	Zakonnik miał odmówić Hołowni udzielenia komunii świętej	Hołownia	neutr
5e2a0aaa93698d21199b7339	Polska ciężarówka przewróciła się na promie i zmiażdżyła samochód osobowy [ZDJĘCIA]	Polska	unk
5e2a0ab293698d21199b736b	Nowe miasto na mapie Polski. Prezydent na uroczystościach w Lututowie	Polska	neutr
5e2a0abd93698d21199b73ad	Małgorzata Kidawa-Błońska kandydatem Nowoczesnej na prezydenta. Decyzja zapadła przez aklamację	Kidawa	neutr
5e2a0ac693698d21199b73e6	"Hołownia rozpoczął cykl spotkań #RozmowyPolaków. ""Praworządność; bezpieczeństwo; ustrój"""	Hołownia	pos
5e2a0b1e93698d2153c2162e	Gen. Koziej: Iran wkroczył na próg otwartej wojny. Trump musi mocno odpowiedzieć	Trump	neutr
5e2a0b1f93698d2153c21634	"Orban pozuje z Morawieckim i Kaczyńskim. ""Razem jesteśmy siłą"""	Morawiecki	pos
5e2a0b2893698d2153c2166b	Krzysztof Bosak: Ruch LGBT prowadzi do deprawacji społecznej	Bosak	neutr
5e2a0c3193698d219d23c61e	„Najważniejsze jest bezpieczeństwo Polski i Polaków”. Brak informacji o zagrożeniu ze strony Iranu	Polska	pos
5e2a135c93698d26aed6f992	"Putin chce ""ośrodka informacyjnego"" o historii"	Putin	neutr
5e2a237e93698d32f056d50d	"Morawiecki w Japonii. ""Ramię w ramię jako partnerzy strategiczni"" "	Morawiecki	pos
5e2a23c293698d32f056d53c	Promotor doktoratu Andrzeja Dudy: prezydent przekroczył linię; której dotąd się trzymał	Duda	unk
5e2a23d493698d32f056d547	"""To krok wstecz dla Polski"". Amerykańscy kongresmeni piszą do prezydenta Dudy"	Polska	neg
5e2a23ea93698d32f056d555	"""Dlaczego pan Putin nie wspomina o spotkaniu Mołotowa z Hitlerem i Ribbentropem?"""	Putin	neg
5e2a244093698d32f056d592	Kidawa-Błońska: prezydent powinien ponieść odpowiedzialność za to; co się dzieje w Polsce	Kidawa	neutr
5e2a246f93698d32f056d5b4	Bodnar: Polska już dawno powinna zawiesić Izbę Dyscyplinarną	Polska	neutr
5e2a248393698d32f056d5c1	"""Fałszywe twierdzenia; które próbują zniekształcać historię"". W europarlamencie o słowach Putina"	Putin	neg
5e2a24a393698d32f056d5d1	"Wiceszefowa europarlamentu o możliwych ""dotkliwych karach finansowych"" dla Polski"	Polska	neg
5e2a2f6b93698d3c08dbde22	"Biedroń ""miał pod górkę; potrafi walczyć"""	Biedroń	pos
5e2a2f7693698d3c08dbde2a	"""Jesteś kandydatem nie tylko moim"". Biedroń z rekomendacją partii Czarzastego"	Biedroń	neutr
5e2a2f9193698d3c08dbde3c	"""Marszałek Senatu jako jeden z pierwszych potępił i odciął się od kłamliwych tez Putina"""	Putin	neg
5e2a2f9a93698d3c08dbde44	"""Będzie gwarantem Polski nowoczesnej"". Razem poparła Biedronia"	Biedroń	pos
5e2a306393698d3c08dbdec7	"""Reakcja na prowokację Putina jest w miarę jednolita"""	Putin	neg
5e2b774893698d72b47d4874	Kolejna żenująca wpadka w Yad Vashem. Chodzi o mapę Polski	Polska	neutr
5e2b775f93698d72b47d488b	"""Wszystko po hebrajsku i rosyjsku; izraelskie i rosyjskie flagi. To jest forum Netanjahu-Putin"""	Putin	neg
5e2b776393698d72b47d488f	Polski dziennikarz zginął w Chinach. Znaleziono ciało	Polska	unk
5e2b777093698d72b47d489a	Polski związek górników wydał oświadczenie ws. Grety Thunberg	Thunberg	neutr
5e2b777193698d72b47d489c	"""Brak Andrzeja Dudy rozgniewał administrację Trumpa"""	Duda	neg
5e2b777493698d72b47d489f	Polska była ofiarą wojny? Sondaż w największych krajach UE	Polska	neutr
5e2b778d93698d72b47d48b7	Wzrost cen w UE. Polska w niechlubnej czołówce	Polska	neg
5e2cc97393698d4752466a84	Media: to prezydent Andrzej Duda zażądał usunięcia szokujących tweetów PFN	Duda	pos
5e2cc9c893698d4752466a91	Kaczyński gotów spotkać się z Putinem. „Ale niech najpierw odda wrak”	Putin	neutr
5e2ccbb293698d4752466ac8	"Sondaż dla ""SE"": Putin powinien przeprosić za kłamstwa"	Putin	neg
5e2ccf7c93698d4752466b5a	Mateusz Morawiecki złożył życzenia urodzinowe nieżyjącemu od 23 lat sędziemu	Morawiecki	neg
5e2ccfb893698d4752466b62	Andrzej Duda: Europa Środkowo-Wschodnia to jeden z najdynamiczniejszych regionów Europy i świata	Duda	neutr
5e2cd31a93698d4752466be3	Mariusz Błaszczak: Hołownia to inne wydanie układu; który rządził Polską od lat	Hołownia	neg
5e2da96793698d0d2339dda1	"""The Times"": Putin nie ma racji; umniejszając wkład Polski"	Putin	neg
5e2daa6593698d0d2339ddb6	Władimir Putin w Izraelu: przestępstwo Holokaustu miało wspólników	Putin	neutr
5e2dab0893698d0d2339ddc4	Doradca; a prywatnie zięć Donalda Trumpa nie poleci do Jerozolimy	Trump	neutr
5e2dab2a93698d0d2339ddc7	"Europa musi bronić prawdy historycznej razem z Polską. Apel dziennikarzy Onetu w ""Die Welt"""	Polska	neutr
5e2dabc693698d0d2339ddd4	"Macron wyprosił policjantów z bazyliki. ""Szanujmy zasady"""	Macron	unk
5e2dacd593698d0d2339ddeb	Irański parlamentarzysta oferuje 3 mln dolarów za zabicie Donalda Trumpa	Trump	neutr
5e2dad7893698d0d2339ddf5	Prezydent Litwy rezygnuje z udziału w izraelskim forum. Odwiedzi Polskę	Polska	pos
5e2db0d093698d0d2339de2d	W. Brytania: Johnson i Macron potwierdzili przywiązanie do umowy nuklearnej z Iranem	Macron	pos
5e2db3d693698d0d2339de6e	W. Putin pływał z delfinami i latał MiG-iem. Archiwalne nagranie z prezydentem Rosji	Putin	pos
5e2db43693698d0d2339de76	Macron: warunki zatrzymania Ghosna nie wydają mi się zadowalające	Macron	neutr
5e2db44193698d0d2339de77	Media: Trump przeznaczy 7;2 mld dol. na budowę muru na granicy z Meksykiem	Trump	neutr
5e2db4c193698d0d2339de82	Władimir Putin wskazał kandydata na nowego premiera Rosji	Putin	neutr
5e2db63293698d0d2339dea1	"""Berliner Zeitung"": czy Polska staje się wreszcie wymarzonym państwem dobrobytu?"	Polska	pos
5e2db64a93698d0d2339dea3	"Zmiana układu sił. ""Merkel stała się petentką Putina"""	Putin	pos
5e2db78c93698d0d2339debd	Zielony Ład w Europie. Specjalny fundusz ma przekonać Polskę	Polska	neutr
5e2db8c393698d0d2339ded7	"Polska i Rumunia w ""zielonym"" świecie – te same problemy z likwidacją węglowych kopalni"	Polska	neg
5e2db8f393698d0d2339dedb	Donald Trump do Irańczyków: byłem po waszej stronie od początku	Trump	neutr
5e2db97e93698d0d2339dee7	Zestrzelenie ukraińskiego samolotu w Iranie. Ustalenia Macrona i Zełenskiego	Macron	neutr
5e2e057093698d287ffe9c36	"Putin obiecał matce skazanej Izraelki; że ""wszystko będzie dobrze"". Okazało się; że jest jedno ""ale"" "	Putin	neg
5e2e063893698d287ffe9c9b	Gdzie jest Putin? Zamieszanie przy wspólnym zdjęciu	Putin	neutr
5e2e064593698d287ffe9ca1	Prezydent Francji odwiedzi Polskę. Pałac Elizejski podał datę	Polska	neutr
5e2e068e93698d287ffe9cd0	"""Rewolucja styczniowa"" w Moskwie. Kolejny krok Putina w stronę zmiany konstytucji "	Putin	neutr
5e2e069593698d287ffe9cd4	"""Dziś tworzymy historię"". Przekazano do Senatu artykuły impeachmentu Trumpa"	Trump	neutr
5e2e069793698d287ffe9cd5	Kolejne miliardy z Pentagonu na mur. Kosztowne plany Trumpa	Trump	neg
5e2e06e593698d287ffe9d00	Szczerski: przemawiając w Auschwitz; prezydent nie będzie polemizował z Putinem	Putin	pos
5e2e06fe93698d287ffe9d0f	Trump o zabiciu Sulejmaniego: nie ma znaczenia; czy jego atak był nieuchronny	Trump	neg
5e2e070793698d287ffe9d15	"Iran o ""krokodylich łzach"" Trumpa. Odmawia mu też prawa do ""używania perskiego"""	Trump	neutr
5e2e078a93698d287ffe9d5f	Mimo apelu Trumpa; Francja nie wycofa się z porozumienia nuklearnego z Iranem	Trump	neutr
5e2e07bf93698d287ffe9d7e	"Trump i Netanjahu rozmawiali o ""krytycznych kwestiach"""	Trump	neutr
5e2e07ec93698d287ffe9d91	"Narada w Białym Domu. Trump: wygłoszę oświadczenie"	Trump	neutr
5e2e07f193698d287ffe9d93	Pompeo: jeżeli Iran dokona złego wyboru; Trump odpowie w zdecydowany sposób	Trump	neutr
5e2e083493698d287ffe9db6	"""Washington Post"": Pompeo namawiał Trumpa; by ""wyeliminował"" Sulejmaniego"	Trump	neutr
5e2e083c93698d287ffe9dbb	"Pompeo o słowach Trumpa. ""Ewentualne ataki w Iranie będą zgodne z prawem"""	Trump	neutr
5e2e084193698d287ffe9dbe	Trump: nie wyjdziemy z Iraku; chyba że nam zapłacą	Trump	neutr
5e36019093698d5887841f49	Kidawa-Błońska pojechała do Londynu. I rozsiewa fake newsy o zakazach wjazdu dla osób LGBT	Kidawa	neg
5e3601b393698d5887841faa	Kidawa-Błońska spotka się z Polakami na Wyspach. Niedawno 'obwiniła' ich o... brexit	Kidawa	neg
5e3601b993698d5887841fbb	Polska w stałym kontakcie z WHO. Ale… Wiceszef MZ: Nie wiemy; na ile informacje z Chin są prawdziwe	Polska	neutr
5e3601bc93698d5887841fc2	Premier Morawiecki złożył wniosek do TK. Chodzi o kompetencje Sadu Najwyższego	Morawiecki	neutr
5e3601be93698d5887841fc8	Zgorzelski (PSL) o umowie kupna F-35. 'Polska wolumen swoich zakupów ma coraz większy'	Polska	neutr
5e3601df93698d5887842020	Polska i USA razem na rzecz bezpieczeństwa. Przed nami ćwiczenia Defender-Europe 20	Polska	neutr
5e36020a93698d588784209a	Pomaska chciała uderzyć w prezydenta Dudę. Wpadła jednak we własne sidła!	Duda	neutr
5e36024493698d588784213a	Riwlin: To związało naród żydowski i państwo Izrael z Polską	Polska	neutr
5e36024593698d588784213d	Riwlin zaprosił Dudę do Jerozolimy. Prezydent Izraela: chcemy dziś podać rękę narodowi polskiemu	Duda	pos
5e36024793698d5887842141	Prezydent Duda o wymianie zdań z przedstawicielami Rosji: Apelujemy o niezakłamywanie historii	Duda	neutr
5e36028b93698d58878421fd	Sąd Najwyższy poszedł na wojnę z Polską. Prezes Gersdorf łamie porządek konstytucyjny	Polska	neg
5e36029193698d588784220e	Dlaczego Putin w Jerozolimie nie zaatakował Polski? Waszczykowski: Nikt nie podjął jego narracji	Putin	neg
5e36029993698d5887842222	Prezydent Andrzej Duda o zmianach w ABW: 'Nie wyrażałem sprzeciwu'	Duda	neutr
5e36029e93698d5887842230	'Spokojna analiza i adekwatne kroki'. Prezydencki minister o planowanych reakcjach w razie prób szkalowania Polski	Polska	neutr
5e3602ad93698d588784225e	Narracja Putina o Polakach obalona. Historycy na łamach 'Washigton Post' stają w obronie prawdy	Putin	neg
5e3602b193698d5887842268	Nie dano mu głosu; lecz na pewno go usłyszą! Światowe media opublikują przesłanie Andrzeja Dudy	Duda	pos
5e3602b293698d588784226a	Izrael nie reagował na apele USA w sprawie Andrzeja Dudy. Sakiewicz: 'To strzał w kolano'	Duda	neutr
5e3602b693698d5887842272	Najnowszy SONDAŻ prezydencki: Andrzej Duda z dużą przewagą nad Kidawą-Błońską!	Duda	pos
5e3602e193698d58878422ea	'Polska przez cały czas opierała się nazistom'. Ważny tekst wpływowego rabina	Polska	pos
5e3602e493698d58878422f1	Media o specjalnym sztabie w Kancelarii Prezydenta. Chodzi o forum w Jerozolimie i wystąpienie Putina	Putin	neutr
5e3602e693698d58878422f9	Ważny tekst premiera Morawieckiego w 'Politico'. Mocna odpowiedź na historyczne kłamstwa Rosji	Morawiecki	pos
5e36030793698d5887842353	Premier mówi wprost: 'Tylko wygrana Andrzeja Dudy gwarantuje kontynuację coraz lepszego życia'	Duda	pos
5e36030d93698d5887842365	Śp. Kornel Morawiecki i Edward Mosberg laureatami nagrody 'Nowego Państwa'	Morawiecki	pos
5e36030f93698d588784236b	Mateusz Morawiecki odpowiada Frasyniukowi. Kulturalnie; merytorycznie; stanowczo	Morawiecki	pos
5e36031e93698d5887842395	SLD zatwierdził kandydaturę Biedronia. Nikt nie był przeciw	Biedroń	pos
5e36032593698d58878423aa	Giertych zachwycony kandydaturą Bosaka. 'Będziemy mieli II turę wyborów prezydenckich'	Bosak	pos
5e36032893698d58878423b3	Premier Morawiecki: nie damy się sprowokować różnym bredniom zza wschodniej granicy	Morawiecki	pos
5e36032e93698d58878423c1	Bosak kandydatem Konfederacji na prezydenta	Bosak	neutr
5e36035593698d588784242f	Dworczyk o tym; co zrobili europosłowie z opozycji: 'To wystąpienie przeciwko interesom Polski'	Polska	neg
5e36091d93698d61fc21b55d	Pompeo zadowolony z umowy z Polską	Polska	pos
5e36092593698d61fc21b571	Kolejny eurokrata straszy Polskę procedurą naruszeniową. „Rozważamy wszelkie możliwe działania”	Polska	neg
5e36092793698d61fc21b577	Macrona nie interesuje praworządność?	Macron	neg
5e36093493698d61fc21b59a	Pokojowy plan Trumpa ws. Bliskiego Wschodu szeroko komplementowany. Jest reakcja polskiego MSZ	Trump	pos
5e36095793698d61fc21b600	'Historyczny' plan Trumpa dla Bliskiego Wschodu. Palestyńczycy z obawami o konflikt	Trump	neg
5e36095b93698d61fc21b60f	Wiceszef MSZ Ukrainy: 'Ukraina i Polska powinny wspólnie walczyć z rewizjonizmem historycznym Rosji'	Polska	pos
5e36096093698d61fc21b61b	'Nienarodzone dzieci nigdy nie miały silniejszego obrońcy w Białym Domu'. Trump przechodzi do historii!	Trump	pos
5e36096893698d61fc21b633	Brytyjski dziennik krytykuje Putina i przypomina fakty. „Nie ma racji umniejszając wkład Polski”	Putin	neg
5e36096e93698d61fc21b643	Zacharowa sączy antypolską propagandę. Tym razem wzięła na cel tekst premiera Morawieckiego	Morawiecki	neg
5e36098693698d61fc21b68d	Spotkanie premierów Polski i Japonii. „Dążymy do podniesienia strategicznego partnerstwa”	Polska	pos
5e36098793698d61fc21b68e	Greta Thunberg narzeka w Davos	Thunberg	neg
5e36099093698d61fc21b6ad	Premier z wizytą w Tokio. Zaprosił do Polski japońskich producentów i inwestorów	Polska	neutr
5e36099793698d61fc21b6c0	Macron przyjedzie do Polski	Polska	neutr
5e36099d93698d61fc21b6d1	Prawnicy Trumpa gotowi na proces	Trump	neutr
5e36099f93698d61fc21b6d8	Francuzi zmieniają strategię strajków. Front opozycji związkowej przeciw Macronowi	Macron	neutr
5e3609a493698d61fc21b6e4	Festiwal Polski w Norwegii; a na nim: dyskusja o 'reżimie PiS' i profanatorka świętego obrazu	Polska	neutr
5e3609c793698d61fc21b74c	'Nowa obsesja Putina'. Publicysta Bloomberga rozkłada na czynniki pierwsze politykę historyczną Rosji	Putin	neg
5e3609c793698d61fc21b74f	Trump zwrócił się do mieszkańców Iranu. Ostrzegł też władze kraju: 'Nie może być kolejnej masakry'	Trump	neutr
5e3609c993698d61fc21b751	Kolejny 'klimatyczny apel' Grety Thunberg. Kto za nią stoi? Prawda wyszła na jaw dzięki Facebookowi	Thunberg	neg
5e3609d793698d61fc21b77c	Macron trwa przy porozumieniu z Iranem	Macron	neutr
5e3609e793698d61fc21b7a7	Niemiecka prasa podsumowała ostatnie popisy Putina. 'Popsuł polityczny klimat'	Putin	neg
5e3609e893698d61fc21b7ad	Donald Trump stanowczo: „Dopóki jestem prezydentem USA; Iran nie będzie miał broni atomowej”	Trump	neutr
5e3609ef93698d61fc21b7c0	Putin złożył kondolencje Ukrainie	Putin	pos
5e3609fb93698d61fc21b7e2	„Financial Times” o ataku na Polskę: „Triumf 1945 r. służy legitymizacji reżymu Putina”	Polska	neutr
5e360a0a93698d61fc21b810	Niezwykłe spotkanie Donalda Trumpa z wyborcami. 'Panie; pobłogosław naszego prezydenta!'	Trump	pos
5e360a2693698d61fc21b862	Macron idzie na zwarcie z obywatelami. 'Zaplanowana reforma emerytalna zostanie doprowadzona do końca'	Macron	neg
5e360a3393698d61fc21b88a	Program o „sojuszu Polski z Hitlerem” i cytaty z „Gazety Polskiej”. Rosyjska propaganda bez granic!	Polska	neutr
5e360a3493698d61fc21b88d	Putin i Merkel murem za Nord Stream 2	Putin	neutr
5e360a3c93698d61fc21b8a1	W co gra Władimir Putin? Mocna opinia! 'To próba reinterpretacji historii z czasów sowieckich'	Putin	neg
5e360a4e93698d61fc21b8d7	Komu Niemcy ufają najbardziej? Macron; Merkel i Putin zmierzyli się w sondażu	Macron	neutr
5e360a6693698d61fc21b91e	Orędzie Trumpa o stanie państwa	Trump	neutr
5e360a7a93698d61fc21b95a	Dymisja kolejnego ministra we Francji. Media liczą rezygnacje od rozpoczęcia kadencji Macrona	Macron	neg
5e360a7d93698d61fc21b960	Francja: gazem w przeciwników Macrona	Macron	neg
5e360aa493698d61fc21b9d3	Putin ma pretensje do PE	Putin	neg
5e360aa793698d61fc21b9dc	Szef frakcji EPL krytykuje Macrona. 'Jego podejście doprowadziło do alienacji na linii Berlin-Paryż'	Macron	neg
5e360ab593698d61fc21ba00	Ukraina i Rosja 'konstruktywnie' w kwestii gazu. A co z Donbasem? Putin nie zmienia stanowiska	Putin	neutr
5e369f2193698d6dea5c75cd	Szokujące doniesienia 'Le Monde'. Rosyjscy hakerzy mieli zdominować sztab Macrona w 2017 roku	Macron	neg
5e369f2c93698d6dea5c75eb	Łódź Polskiej Misji Medycznej pomoże Birmańczykom	Polska	pos
5e369f3793698d6dea5c760c	Nagrano ich; jak śmieją się z Trumpa. Prezydent USA odwołuje konferencję; a Trudeau się tłumaczy	Trump	neg
5e369f3993698d6dea5c7612	Rosyjscy dyplomaci wydaleni z Niemiec. Merkel: Będę rozmawiać z Putinem	Putin	neutr
5e369f4093698d6dea5c7627	Trump zapowiada nową umowę w sprawie broni nuklearnej z Rosją. 'Oni chcą traktatu; my również'	Trump	neutr
5e369f4493698d6dea5c762e	Putin straszy przed szczytem NATO	Putin	neg
5e369f4493698d6dea5c7630	Prezydent Duda dostał pytanie o Erdogana. 'Mam nadzieję; że znajdziemy dobre rozwiązanie'	Duda	neutr
5e369f4893698d6dea5c7639	Stoltenberg zapewnia Polskę i kraje bałtyckie. 'Jeśli nastąpi atak; odpowie cały Sojusz'	Polska	pos
5e369f5193698d6dea5c7654	Jak Trump ocenia NATO?	Trump	neutr
5e36a35493698d70b2461a66	Kapłan odmówił Hołowni komunii świętej. „Sumienie mi nie pozwala” - usłyszał kandydat	Hołownia	neg
5e36a35f93698d70b2461a83	Spotkanie Duda-Grodzki. Znamy przebieg rozmowy	Duda	neutr
5e36a37993698d70b2461acb	Nie ma konfliktu Polska–Izrael - mówi wiceszef Kancelarii Prezydenta RP Paweł Mucha	Polska	pos
5e36a4ad93698d719d7342ca	Erdogan krytykuje i kpi z Macrona	Macron	neg
5e36a4bb93698d719d7342f2	Miliard dolarów na kluczowy system NATO. W programie uczestniczy też Polska	Polska	pos
5e36a60d93698d7390459f7e	Duda nie jedzie do Izraela. Szewach Weiss: 'Sytuacja się tak skomplikowała; że nie ma innej decyzji'	Duda	neutr
5e36a60d93698d7390459f7f	Beata Szydło szefową sztabu Andrzeja Dudy? Wiceszef Kancelarii Prezydenta wyjaśnia	Duda	neutr
5e36a62a93698d7390459fd3	Dziś do Polski zawita Komisja Wenecka. Tymczasem CIS informuje: 'Zachodzi pewna niezręczność...'	Polska	neutr
5e36a63193698d7390459fe6	PiS prosi o stonowanie wypowiedzi. Tymczasem Kidawa-Błońska kreśli apokaliptyczne scenariusze	Kidawa	neg
5e36a64893698d739045a025	Morawiecki: Jesteśmy w stałym kontakcie z prezydentem Dudą ws. sytuacji na Bliskim Wschodzie	Duda	neutr
5e36a66f93698d739045a093	O co chodzi Putinowi? Zgorzelski ma teorię na temat słów rosyjskiego prezydenta	Putin	neutr
5e36a67d93698d739045a0b9	Najstarszy Orszak Trzech Króli w Polsce. „Promieniuje ze stolicy na całą Polskę i na świat”	Polska	pos
5e36a69293698d739045a0f1	Putin kontra historia; sprawa Grodzkiego i inne ważne tematy. 'Polityczna Kawa' dziś o 12.00 w TV Republika	Putin	neg
5e36a6a293698d739045a11f	Czy Hołownia zalegalizuje związki partnerskie? Kandydat odpowiedział na pytanie internauty	Hołownia	neutr
5e36a6dd93698d739045a1b6	Sakiewicz o sowieckiej doktrynie; którą stosuje Putin. 'Właściwy atak dopiero nastąpi'	Putin	neg
5e36a6f993698d739045a1ec	„Świat wie; po czyjej stronie prawda”. Ambasador Ukrainy wstawił się za Polską. Mocny komentarz!	Polska	pos
5e36ab8793698d7643ffd085	Opozycja wciągnięta w gierki propagandy Kremla. Prezydent Duda nie uległ próbom prowokacji	Duda	pos
5e36ab8c93698d7643ffd08d	Macierewicz o imperialistycznych zapędach Rosji: 'To próba rozpoczęcia drugiej fazy ataku na Polskę'	Polska	neutr
5e36abc493698d7643ffd0f1	Wybory prezydenckie tuż tuż. Wolski: Porównania Dudy z Komorowskim są nie na miejscu	Duda	neg
5e36abc493698d7643ffd0f2	Wymiana zdań w sprawie Putina na linii Sikorski-Gowin. Przypomniano pewien pomysł byłego szefa MSZ	Putin	neutr
5e36abcd93698d7643ffd105	Śliskie drogi w połowie Polski. IMGW ostrzega: Marznące opady nawet do środy	Polska	neutr
5e36abda93698d7643ffd11d	Intensywny rok Andrzeja Dudy. W planach spotkania z papieżem oraz prezydentami Francji; Izraela i Ukrainy	Duda	pos
5e36abe993698d7643ffd139	Prezydent Duda złożył kondolencje ofiarom katastrofy w Kazachstanie	Duda	pos
5e36ac0993698d7643ffd17a	Ochojska pisze do Grety Thunberg. 'Droga Greto; wyobraź sobie; że arcybiskup z Krakowa...'	Thunberg	neutr
5e36ac4393698d7643ffd1ef	Już jest podcast „Gazety Polskiej”! Pierwszy po prawej stronie. Gdzie można go słuchać?	Polska	unk
5e36ac5193698d7643ffd20a	Andrzej Duda deklasuje rywali. Małgorzata Kidawa-Błońska bez szans w starciu z prezydentem	Duda	pos
5e36ac5193698d7643ffd20b	Prezydent o polityce energetycznej Polski	Polska	neutr
5e36ac6393698d7643ffd231	Pocałunek śmierci dla opozycji! Tusk: 'Oni naprawdę kochają Polskę; tylko tego nie widać'	Polska	pos
5e36adee93698d7830cc204e	Prezydent Duda spotkał się z Janem Śpiewakiem. Dojdzie do ułaskawienia?	Duda	neutr
5e36adf393698d7830cc2059	Kosiniak-Kamysz chce być 'prezydentem wszystkich Polaków'	Kosiniak-Kamysz	pos
5e36adf993698d7830cc2064	Kidawa-Błońska to szczęście Andrzeja Dudy? 'Sprawia wrażenie; jakby była tu przez przypadek'	Kidawa	neg
5e36ae1493698d7830cc20a0	Kidawa-Błońska wystartuje w wyborach. Jest reakcja z Pałacu Prezydenckiego. Pełna szacunku!	Kidawa	pos
5e36ae1893698d7830cc20ab	Kidawa-Błońska rzuca wyzwanie prezydentowi: „Wygrałam z Kaczyńskim; wygram z Dudą”	Duda	neutr
5e36ae1c93698d7830cc20b3	Premier Morawiecki chwalony przez prezesa PiS. „To kwestia determinacji i umiejętności”	Morawiecki	pos
5e36ae2b93698d7830cc20d6	Trener ŁKS: obawiam się boiska mistrza Polski	Polska	neutr
5e36ae3593698d7830cc20ee	Prezydent Duda spotkał się z mamą Emila Barchańskiego - najmłodszej ofiary stanu wojennego	Duda	neutr
5e36ae4893698d7830cc2116	Polska nieobciążona datą osiągnięcia neutralności klimatycznej. 'Dojdziemy do niej w swoim tempie'	Polska	neutr
5e36ae6c93698d7830cc2166	Kidawa-Błońska lepszym mówcą... od prezydenta Dudy? Taką teorię ma Borys Budka	Duda	neg
5e36ae7193698d7830cc2170	Antoni Macierewicz: Media niemieckie ciężko pracują; by Polskę przedstawić jako antysemicką	Polska	neg
5e36ae7c93698d7830cc2189	Aborcyjni aktywiści ruszają w Polskę! Będą „pomagać” kobietom - także finansowo!	Polska	neutr
5e36aeac93698d7830cc21f5	'Bronili Niepodległej'. Bogata wystawa oręża i wyposażenia w Muzeum Wojska Polskiego [ZDJĘCIA]	Polska	pos
5e36aee993698d7830cc2278	Te słowa Macrona wywołały prawdziwą burzę. 'Propozycje Francji leżą w interesie Rosji' - słychać	Macron	neg
5e36aeec93698d7830cc227f	Polska z największą flotą autobusów i ciężarówek w UE. Ich stan pozostawia jednak nieco do życzenia	Polska	pos
5e36aef093698d7830cc2286	Hołownia ogłosił start na prezydenta. Oklaskiwał go... zaufany człowiek Donalda Tuska	Hołownia	neutr
5e36b45393698d7d315bb1a6	Kidawa-Błońska aż tak „zadowolona” z debaty? Wicemarszałek Sejmu... odmówiła komentarza	Kidawa	neg
5e36b45693698d7d315bb1af	Tomasz Sakiewicz zapowiada nową naklejkę w 'Gazecie Polskiej'. Kto tym razem się przestraszy?	Polska	unk
5e36b45c93698d7d315bb1bc	Szczyt NATO to sukces prezydenta Dudy - oceniono. Przed Polską stoi jednak ważne zadanie	Polska	neutr
5e36b48293698d7d315bb20d	Biedroń i Senyszyn otworzyli wspólne biuro poselskie	Biedroń	neutr
5e36b4b993698d7d315bb284	Polska ocenia fińskie propozycje	Polska	neutr
5e36b4c993698d7d315bb2ab	Kiepski żart Donalda Tuska? Takim zdjęciem zilustrował „spotkanie” z Trumpem	Trump	neutr
5e36b4cf93698d7d315bb2b8	Kidawa-Błońska agitowała w Białymstoku	Kidawa	neg
5e36b4ee93698d7d315bb2fe	Groził śmiercią prezydentowi Andrzejowi Dudzie. Dziś rozpoczął się proces.	Duda	neutr
5e36e35193698d1b5fb7e02c	Duda o północy zaskoczył na Twitterze. Życzenia na tle śniegu i... ani słowa o Rosji	Duda	unk
5e36e63d93698d1dbb28a027	"""Czuję się jak mąż Angeli Merkel"". Ujawniono; czym zajmuje się żona Hołowni"	Hołownia	neutr
5e36e64193698d1dbb28a03e	Impeachment Trumpa – wszyscy słyszeli; ale już się gubią. Oto 9 faktów; które pomogą zrozumieć	Trump	neutr
5e36e64293698d1dbb28a045	"""Stworzył"" Petru i Biedronia. Teraz wyjaśnia; dlaczego Hołownia może być sensacją wyborów"	Biedroń	neutr
5e36e7ef93698d2002b02e17	Takiej kandydatki na prezydenta nie było. Jolanta Duda jest przekonana; że wejdzie do II tury	Duda	unk
5e371c3393698d3c43317fa1	"Andrzej Duda wstrzymuję się z nominacjami sędziowskimi. ""Do rozstrzygnięcia sporu przez TK"""	Duda	neutr
5e371ccb93698d3c43317fd4	"Andrzej Duda rozmawiał z posłami nt. reformy sądownictwa. ""Nie było zainteresowania porozumieniem"""	Duda	neutr
5e371cd893698d3c43317fd9	"Trwa spotkanie opozycji z prezydentem. Rozmawiają o ""ustawie kagańcowej"" zanim Duda ją podpisze"	Duda	neutr
5e371d0593698d3c43317fe7	Minister zdrowia Łukasz Szumowski: Koronawirus na pewno dotrze do Polski	Polska	neutr
5e371d2d93698d3c43317ffa	"Izrael i Palestyna. Miała być ""umowa stulecia""; są zamieszki. Kraje arabskie o pomysłach Trumpa: ""Zdrada; kradzież"""	Trump	neg
5e371d3193698d3c43317ffd	Spotkanie u Dudy ws. sądownictwa. Grodzki: Mam nadzieję; że kluby namówią prezydenta; by zawetował ustawę	Duda	neutr
5e371d3393698d3c43317ffe	"Trump ogłasza plan pokojowy; Netanjahu od razu zapowiada aneksję części Zachodniego Brzegu. ""Historyczny moment"""	Trump	pos
5e371d4493698d3c43318006	Andrzej Duda zaprosił posłów opozycji na spotkanie ws. reformy sądownictwa	Duda	neutr
5e371d6793698d3c43318016	Koronawirus coraz bliżej Polski. Zebrało się Rządowe Centrum Bezpieczeństwa	Polska	neutr
5e371d8d93698d3c43318028	"Przejmujące wystąpienie ocalałego według Bosaka i Pereiry. Dopatrzyli się tam ataków na rząd i ""zaraźliwości zła"""	Bosak	neutr
5e371e4393698d3c43318073	Sondaż prezydencki: Andrzej Duda bliski zwycięstwa już w pierwszej turze wyborów	Duda	pos
5e371f0c93698d3c433180b4	"Andrzej Duda w Davos: Nie można zrobic omletu bez rozbijania jajek. ""Cytuje kolaboranta Sowietów"""	Duda	neutr
5e371f1193698d3c433180b6	Szewach Weiss o atakach Putina na Polskę: On odnawia imperium rosyjskie	Polska	neutr
5e371f6093698d3c433180d2	Duda o ustawie kagańcowej: Odpowiedzialność dyscyplinarna sędziów musi stać się faktem	Duda	neutr
5e371fb593698d3c433180f1	"Mosze Kantor o nieobecności Andrzeja Dudy w Izraelu. ""Zaproponowaliśmy przemówienie"""	Duda	neutr
5e37217b93698d40eaab564b	"Andrzej Duda nie jedzie do Izraela. ""Haarec"": Polska się ofiarą geopolityki Holokaustu"	Duda	neutr
5e37219593698d40eaab5655	Przez pomyłkę urzędników Mateusz Morawiecki wysłał życzenia nieżyjącemu sędziemu. Urząd przeprasza	Morawiecki	neutr
5e3721d293698d40eaab566f	Mateusz Morawiecki złożył życzenia sędziemu; który nie żyje od 23 lat. Jego syn odpisał premierowi	Morawiecki	neg
5e37224993698d40eaab56a6	"Duda udzielił wywiadu izraelskiej telewizji przed Forum Holokaustu. ""Kłamliwa narracja"""	Duda	neutr
5e37228993698d40eaab56c3	Polski rekord padł w 1997 roku. Jak wysokie ciśnienie atmosferyczne wpływa na człowieka?	Polska	neutr
5e37228b93698d40eaab56c4	Prezydent Andrzej Duda powołał nowy skład Państwowej Komisji Wyborczej	Duda	neutr
5e3722d093698d40eaab56d9	"Robert Biedroń na konwencji SLD uderzył w Dudę. Dostało się też opozycji. ""Jesteśmy sfrustrowani"""	Biedroń	neg
5e3722fa93698d40eaab56e8	Emmanuel Macron niedługo odwiedzi Polskę. Znany jest dokładny termin wizyty	Macron	neutr
5e37234e93698d40eaab5705	"""Zakończę wojnę z Japonią; z Niemcami nie"". Hrabia Potocki; samozwańczy prezydent; wystartuje w wyborach"	Potock	neutr
5e3723d193698d40eaab572d	Rusza proces Trumpa w Senacie. Senatorowie złożyli przysięgi i zdecydują o losie prezydenta	Trump	neg
5e37243993698d40eaab5751	Sondaż: duży wzrost zaufania do Tomasza Grodzkiego. Tracą Andrzej Duda i Szymon Hołownia	Duda	neg
5e37244393698d40eaab5754	"Ksiądz odmówił udzielenia komunii Szymonowi Hołowni. ""Sumienie mi nie pozwala. Za poglądy"""	Hołownia	neg
5e37245693698d40eaab575c	Impeachment Trumpa. Izba Reprezentantów przekazała sprawę do Senatu	Trump	neutr
5e3724b593698d40eaab577e	Rola Szydło w kampanii Dudy pod znakiem zapytania. Przyczyną może być syn byłej premier	Duda	neutr
5e387d0a93698d2cc456baa4	Bliskowschodni plan Trumpa pogorszy sytuację w regionie [ANALIZA]	Trump	neg
5e387e0293698d2cc456bac9	Senat USA nie wezwie nowych świadków w procesie Trumpa. Prezydent o krok od uniewinnienia	Trump	pos
5e387e3993698d2cc456bad1	USA: Incydent w posiadłości Trumpa. Ochrona oddała strzały	Trump	neutr
5e3880b793698d2cc456bb2d	Rozmowy Trumpa i Johnsona na temat Huawei	Trump	neutr
5e3881be93698d2cc456bb52	Ambasador Rosji: bez zwycięstwa ZSRR nie byłoby ani Polski; ani Polaków	Polska	neutr
5e388c2a93698d26b47a0f91	Wchodzi w rolę głowy państwa?! Grodzki: Zgodziliśmy się z prezydentem Macronem; że Polska i Francja powinny stać na straży ładu	Polska	neutr
5e388c2e93698d26b47a0f9b	NASZ WYWIAD. Waszczykowski: Wypowiedź Macrona ws. praworządności w Polsce to przykład podwójnych standardów w UE	Macron	neg
5e388c3093698d26b47a0f9e	"Międzynarodówka? Partia Razem poparła kandydaturę Sandersa na prezydenta USA. Internauci: ""Trump się podniesie"""	Trump	pos
5e388c3093698d26b47a0fa0	Gadowski: Francja jest krajem pogrążonym w chaosie. Polska powinna doradzić Macronowi; jak utrzymać pokój w kraju	Macron	neg
5e388c3393698d26b47a0faa	"I on chce łączyć? Biedroń drwi z pielgrzymki posłów na Jasną Górę. Przechodzień oburzony: ""A co w tym złego?"""	Biedroń	neg
5e388c3993698d26b47a0fbd	Gdy Oświęcim stał się Auschwitz. Putin musiał na chwilę zrozumieć; że cywilizowany świat to nie sowiecki łagier	Putin	neg
5e388c3c93698d26b47a0fc6	"NASZ WYWIAD. Waszczykowski o wizycie Macrona: ""Być może doszło do refleksji po stronie francuskiej i uznali; że Polska ma alternatywy"""	Macron	unk
5e388c4593698d26b47a0fe0	"Twarde ""nie"" Polski ws. ograniczania polityki spójności i rolnej. Premier Morawiecki: UE stać na więcej. Powinna mieć środki na nowe cele"	Morawiecki	neutr
5e388c6793698d26b47a1041	"Ruszyło ""Forum dla Praworządności"" Polskiej Akademii Nauk. ""Chcemy prowadzić dyskusję na poziomie naukowym i merytorycznym"""	Polska	neutr
5e388c6993698d26b47a1049	Prof. Legutko: Brexit nie jest dobrym posunięciem dla Polski. Wielka Brytania była hamulcowym centralistycznych zapędów UE	Polska	neutr
5e388c7293698d26b47a1063	Andrzej Duda faworytem w sondażu dla TVN. Kidawa-Błońska w drugiej turze. Hołownia wyprzedza Biedronia	Hołownia	pos
5e388c8193698d26b47a1091	"Szef MON: ""Jutrzejszy dzień przejdzie do historii Wojska Polskiego"". W piątek podpisanie umowy na zakup samolotów F-35"	Polska	unk
5e388c9093698d26b47a10be	Tak chce bronić Polski? Biedroń zapowiada więcej działań w PE i domaga się od prezydenta ruchów ws. unijnego budżetu	Biedroń	neg
5e388c9393698d26b47a10c6	Oni chcą być prezydentem? Bosak i Hołownia nie skończyli studiów. Jak wygląda wykształcenie pozostałych kandydatów?	Hołownia	neg
5e388c9993698d26b47a10d9	Lewica czy Platforma Obywatelska-bis? Biedroń: Trzeba zlikwidować CBA i podporządkować działania antykorupcyjne policji	Biedroń	neutr
5e388c9a93698d26b47a10dd	Oburzające! Biedroń: Nie mógłbym popatrzeć sobie w lustro; gdybym nie poparł powiązania funduszy UE z praworządnością	Biedroń	neg
5e388caf93698d26b47a1117	Śniadanie robocze premiera Morawieckiego z kanclerz Merkel. Müller o kulisach spotkania: Dotyczyło m.in. przyszłości Unii	Morawiecki	neutr
5e388cb393698d26b47a1124	Paranoja! Sadurski był pytany o wystąpienie ocalałego z Holokaustu. W odpowiedzi zaatakował Morawieckiego i Ziobrę	Morawiecki	neutr
5e388cb593698d26b47a1128	"Andrzej Duda ujawnia szczegóły rozmowy z prezydentem Izraela: ""Powiedziałem; że fundacja pana Kantora zakłamuje prawdę"""	Duda	neutr
5e388cb593698d26b47a1129	"Tomasz Lis popłynął! ""Po ponad dwóch stuleciach od rozbiorów możemy zobaczyć na własne oczy; jak upadała Polska"""	Polska	neg
5e388cb693698d26b47a112a	Prezydent Andrzej Duda: Prawda nie jest wygodna dla przywódców Rosji. To Stalin doprowadził do paktu z Niemcami	Duda	neutr
5e388cb693698d26b47a112b	Zdecydowane słowa premiera Morawieckiego w Berlinie: Sprzeciwmy się negowaniu i zniekształcaniu historii Holokaustu	Morawiecki	pos
5e388cbb93698d26b47a113a	Prezydent Duda: Instrumentalne wykorzystywanie Auschwitz dla jakichkolwiek celów to bezczeszczenie pamięci ofiar	Duda	neutr
5e388cbe93698d26b47a1144	"NASZ WYWIAD. Prof. Ryba: ""Niedawno opozycja obchodziła rocznicę śmierci Adamowicza i mówiła; że zginął przez hejt. A teraz atakuje Dudę"""	Duda	neutr
5e388cc293698d26b47a1150	Wygadał się? Chwila szczerości Lewandowskiego: Mieliśmy wpływ na treść ewentualnych rezolucji dot. Polski	Polska	neutr
5e388cc893698d26b47a1160	Polscy rzecznicy Putina. „Wypowiedź Roberta Biedronia na temat polskiego prezydenta jest znamienna”	Biedroń	neg
5e388ccf93698d26b47a117a	"W najnowszym numerze tygodnika ""Sieci"": Hejtem w Dudę! Plan totalnej opozycji na kampanię wyborczą i walkę z prezydentem"	Duda	neg
5e388cd193698d26b47a117e	"Kidawa-Błońska zadowolona ze zwycięstwa Budki: ""Wierzę; że ten wybór spowoduje; że kampania prezydencka będzie bardzo dobra"""	Kidawa	pos
5e388cd493698d26b47a118a	Ważne słowa prof. Roszkowskiego: Polska jak najbardziej ma prawo zwrócić się do Rosji o reparacje wojenne	Polska	neutr
5e388cdc93698d26b47a119c	"Most na granicy polsko-niemieckiej i miałka przemowa Biedronia: ""Prezydent musi łączyć"". A to w Polsce mostów już nie ma?"	Biedroń	neg
5e388cec93698d26b47a11ca	Groteskowe wywody! Hołownia postanowił straszyć: SN rozumie; że kolejnym etapem wojny polsko-polskiej będzie przemoc	Hołownia	neg
5e388cf793698d26b47a11eb	Premier Morawiecki zwróci się do TK ws. uchwały trzech Izb SN. Rzecznik: SN wprowadza chaos prawny; podważa prawo sędziów	Morawiecki	neutr
5e388d0493698d26b47a1213	Joachim Brudziński i Beata Szydło na czele sztabu Andrzeja Dudy! Decyzje już zapadły. Znamy także inne nazwiska. SPRAWDŹ!	Duda	neutr
5e388d0c93698d26b47a122d	"Mocne słowa premiera Morawieckiego! ""Nie odstąpimy od prawdy""; ""Nie możemy dać sobie pluć w twarz i nie mieć prawa do obrony"""	Morawiecki	pos
5e388d1293698d26b47a123c	Co na to opozycja? Francuski minister na wspólnym panelu z Morawieckim: Polska jest w gronie najsilniejszych państw UE	Morawiecki	pos
5e388d1993698d26b47a124d	NASZ WYWIAD. Tarczyński: Pani Kidawa-Błońska przebija w gafach nawet Bronisława Komorowskiego. On jest przy niej jak uczniak	Kidawa	neg
5e388d2093698d26b47a1260	Prezydent Duda zabrał głos ws. wniosku do TK: Jeśli zostanie przekazany do SN; to procedowanie powinno być wstrzymane	Duda	neutr
5e388d2793698d26b47a1275	To jest hit! Kidawa-Błońska zarzuca Kaczyńskiemu; że zależy mu na Polsce. Internauci: To mówi o PO więcej; niż setki analiz	Kidawa	neg
5e388d2993698d26b47a127c	Prezydencki minister: Polska demokracja ma się świetnie; ale zagrożeniem dla demokracji jest zaangażowanie polityczne sędziów	Polska	pos
5e388d2b93698d26b47a1282	Śmiszek zaprasza Gretę Thunberg do Polski: Zawsze będzie mile widziana w polskim Sejmie. Zapraszamy na dobrą herbatę	Polska	neutr
5e388d2c93698d26b47a1283	"Michał Karnowski w nowym ""Sieci"": Totalne starcie. Wynik wyborów prezydenckich rozstrzygnie o przyszłości Polski nawet na dekadę"	Polska	neutr
5e388d3193698d26b47a1293	O czym świadczy zmasowany atak na Andrzeja Dudę? Zamiast walczyć o prezydenturę; walczą z prezydentem. Co nam to mówi o kandydatach?	Duda	unk
5e388d3393698d26b47a129a	Biedroń ujmuje się za esbekami? Kandydat Lewicy: Trzeba przywrócić im godność. Bezkarnie odebrano im ich prawa	Biedroń	neg
5e388d3793698d26b47a12a7	Sędzia Igor Tuleya szkalował Polskę na antenie Al Jazeery: Sytuacja w systemie sądownictwa przypomina dyktaturę	Polska	neutr
5e388d3793698d26b47a12a8	"Sikorski dołączył do ""drużyny"" Kidawy-Błońskiej. Kuriozalny atak byłego szefa MSZ: Polska prowadzi publicystykę zagraniczną"	Polska	neutr
5e388d3e93698d26b47a12bb	Kukiz'15 pogłębi współpracę z PSL. Tyszka: Koalicja Polska odniosła sukces. Chcemy jeszcze wciągając dodatkowe ugrupowania	Polska	unk
5e388d4193698d26b47a12c4	Winnicki wbrew sondażowym przewidywaniom: W moim przekonaniu Krzysztof Bosak będzie walczył o drugą turę	Bosak	pos
5e388d4293698d26b47a12c6	"Gowin rozwiewa nadzieje opozycji: W czwartek posłowie PiS; Porozumienia i Solidarnej Polski odrzucą coś; co możnaby nazwać ""wetem senackim"""	Polska	neutr
5e388d4393698d26b47a12c9	Premier pełen optymizmu po rozmowie z japońskimi inwestorami: Spodziewam się; że przyciągniemy do Polski inwestycje w wys. 5-7 mld zł	Polska	pos
5e388d4493698d26b47a12cc	Prezydent Duda: Niemieccy okupanci dążyli do złamania międzyludzkiej solidarności i więzi braterstwa; łączących narody polski i żydowski	Duda	neutr
5e388d4a93698d26b47a12da	KE szykuje kolejny bat na Polskę? W grę mogą wchodzić kary finansowe za każdy dzień działania Izby Dyscyplinarnej SN	Polska	neg
5e388d5793698d26b47a12ff	"Gen. Różański doradcą Hołowni. Internauci pękają ze śmiechu: ""Jeszcze Dukaczewski i Koziej i będzie komplet"" ""A Mazguła?"""	Hołownia	neg
5e388d5993698d26b47a1305	"Miller popiera Biedronia; ale krytykuje Czarzastego i Żukowską: ""W przypadku tej pani milczenie nie jest złotem. Jest szansą"""	Biedroń	neutr
5e388d5993698d26b47a1307	Co za program! Biedroń: Jako prezydent będę podejmował różne inicjatywy dla osób LGBT. Mamy wpisane w nasze DNA wyrównywanie szans	Biedroń	pos
5e388d5b93698d26b47a130d	Szef MSZ: Rosja postrzega Polskę jako państwo silne; szkodzące jej interesom. Nie spodziewałem się tak agresywnych wypowiedzi	Polska	pos
5e388d6693698d26b47a132f	"TYLKO U NAS. Jakubiak po wyborze Bosaka: ""Jak można tak traktować Polskę; serwując kandydata; który niczego w życiu nie osiągnął?"""	Polska	neg
5e388d6d93698d26b47a1344	"To ta ""apolityczność""; o którą tak walczą? Sędzia: ""Panie Duda! Jest pan złym człowiekiem"". Sprawą zajmie się rzecznik dyscyplinarny"	Duda	unk
5e388d7093698d26b47a134e	"Dosadny wpis Morawieckiego: ""Jak Sowieci uzasadniali swoje imperialne zapędy? Oto kilka przykładów i pytań do pana Putina"""	Morawiecki	neutr
5e388d7193698d26b47a1350	51 delegacji potwierdziło udział w obchodach 75. rocznicy wyzwolenia Auschwitz. Kto przyjedzie do Polski? SPRAWDŹ	Polska	neutr
5e388d7593698d26b47a135f	Kosiniak-Kamysz stawia warunki: Wzywam panią marszałek Sejmu do natychmiastowego ogłoszenia dnia wyborów	Kosiniak-Kamysz	neutr
5e388d7e93698d26b47a1378	"Dyrektor Muzeum II Wojny Światowej dla ""Sieci"": Słowa Putina wobec Polski są grą operacyjną oficera wywiadu"	Polska	neg
5e388d8393698d26b47a1385	Szkolenia pani marszałek najwyraźniej nie działają. Czy sztab i fachowcy PO otworzą furtki Kosiniakowi; Hołowni i Biedroniowi?	Biedroń	pos
5e388d8493698d26b47a1386	Wiceszef MSZ: Rosja wykonuje nerwowe ruchy; usiłując oskarżyć Polskę o zbrodnie wojenne. Nie ma do tego faktycznych podstaw	Polska	pos
5e388d8793698d3630a9f1fa	Andrzej Duda o związkach partnerskich: podpisanie takiej ustawy poważnie bym rozważył	Duda	neutr
5e388d9493698d3630a9f1fc	Emmanuel Macron w Polsce. Pięć pytań i odpowiedzi	Macron	neutr
5e388d9993698d26b47a13c2	A to dobre! Kosiniak-Kamysz zachęca Liroya; by oddał na niego głos: Przejęliśmy postulaty; z którymi wchodził Pan do Sejmu	Kosiniak-Kamysz	neutr
5e388d9a93698d26b47a13c5	Rzecznik rządu: Smutne; że niektórzy polscy europosłowie; z taką radością; chcą mechanizmu politycznego uderzenia w Polskę	Polska	neg
5e388d9b93698d26b47a13c7	"Prof. Karski: ""Waga rezolucji podjętej przez PE ws. Polski jest niższa niż wartość papieru; na którym została wydrukowana"""	Polska	neutr
5e388db093698d26b47a1401	"Co za absurd! Siemoniak atakuje prezydenta: ""Jest niesamodzielny; partyjny"". Alternatywa? ""Niepartyjna"" Kidawa-Błońska"	Kidawa	pos
5e388db793698d26b47a1418	Co za frustracja! Biedroń wykrzyczał w Parlamencie Europejskim do PiS: Stworzyliście w Polsce neokomunistyczną elitę!	Biedroń	neg
5e388dba93698d26b47a141e	Prezydent Duda: Polska cieszy się szacunkiem i zaufaniem społeczności międzynarodowej. Jesteśmy wiarygodnym partnerem	Polska	pos
5e388dbc93698d26b47a1427	Polskie elity o Polakach. Maria Nurowska: „Podhale chyba nawet nie wie; czy Olga Tokarczuk dostała Nobla - moi sąsiedzi nie wiedzą”	Polska	unk
5e388dc493698d26b47a143d	Polacy nie mają wątpliwości: Putin bardzo źle życzy Polsce. Szczególnie jasno widzą to... wyborcy KO. SPRAWDŹ!	Putin	neg
5e388dc893698d26b47a1449	Narodowcy wzywają do wyborczego bojkotu prezydenta Andrzeja Dudy. W drugiej turze poprą Kidawę-Błońską?	Duda	neutr
5e388dcb93698d26b47a1454	Moskwa znowu oskarża Polskę o zbrodnie historyczne; ale tak naprawdę celem jest obecna władza RP i zbliżenie polsko-amerykańskie	Polska	neg
5e388dd593698d26b47a1470	Im więcej wystąpień Hołowni; tym mniej konkretów. Zamiast wyrazistości; miałkość gimnazjalisty	Hołownia	neg
5e388dd793698d26b47a1475	Nie było po 1989 r. ważniejszych wyborów niż te w maju 2020 r. Bez zwycięstwa Andrzeja Dudy będzie brutalne wymazanie rządów PiS	Duda	neutr
5e388dd893698d26b47a147a	Prof. Legutko: Opinia rzecznika TSUE to pośrednie wsparcie dla George'a Sorosa. KE zachowuje się wobec Polski niezgodnie z traktatami	Polska	pos
5e388de893698d26b47a14a1	Prezydent w Drożkach: Ludzie; którzy na tej ziemi mieszkali z dziada pradziada; zmagali się nie tyle o polskość; co o Polskę	Polska	pos
5e388dec93698d26b47a14af	Hołownia reaguje na wpis Kidawy-Błońskiej i publikację... portalu wPolityce.pl. Znów okrągłe zdania o in vitro!	Hołownia	neg
5e388df793698d26b47a14cf	Wiceszef MSZ: Wydarzenie w Yad Vashem jest krojone pod narrację rosyjskiej propagandy. To będzie trybuna dla Putina	Putin	neg
5e388e0d93698d26b47a1509	"Polityk SPD atakuje Polskę ""broniąc"" sędziów. Barley o rządach PiS: Niczym nie różnią się od działań władzy komunistycznej"	Polska	neg
5e388e1a93698d26b47a1533	Hołownia traci; Kosiniak-Kamysz zyskuje; czołówka bez większych zmian. SPRAWDŹ wyniki najnowszego badania pracowni Social Changes	Kosiniak-Kamysz	pos
5e388e1d93698d26b47a153d	Co Kidawa-Błońska; Mucha; Kosiniak-Kamysz; Czarzasty i Korwin-Mikke powiedzieliby na Radzie Bezpieczeństwa Narodowego?	Kidawa	neutr
5e388e2993698d26b47a1560	Zamiast na media publiczne; dać dzieciom? Hołownia krytykuje ustawę abonamentową. Internauci odpowiadają: Ale populizm	Hołownia	neg
5e388e2a93698d26b47a1563	"Miała być kandydatka Lewicy; jest kandydat. Śmiszek zachwycony Biedroniem: ""Mój mąż zmierzy się z Dudą w drugiej turze"""	Duda	neutr
5e388e2e93698d26b47a156b	Szewach Weiss: Inne państwa cynicznie nie popierają podejścia prezydenta Dudy. Chcą zrzucić winę za Holokaust na Polskę	Polska	neg
5e388e3293698d26b47a1573	Nie podoba jej się współpraca Polski z USA?! Joanna Mucha: Mamy sojusz personalny z Donaldem Trumpem. To jest dramatyczny błąd	Trump	pos
5e388e3693698d26b47a1582	"To jest plan ""zagranica"". Opozycja na spotkaniu z Komisją Wenecką. Kidawa-Błońska chce współpracy; a Śmiszek ""wstydzi się"""	Kidawa	pos
5e388e3d93698d26b47a1595	Dobre wiadomości! Polskie MSZ: Nikt nie ucierpiał w ataku na dzielnicę rządowo-dyplomatyczną w Bagdadzie	Polska	neutr
5e388e4c93698d26b47a15c2	"Śmiechu warte! Dziennikarze Onetu proponują; aby Polska wysłała Wałęsę do Izraela. ""Wyobraźmy sobie; jak prostuje kłamstwa Putina"""	Polska	neutr
5e388e4c93698d26b47a15c3	Komedia! Kidawa-Błońska: Przyjdzie czas; że dyplomacja będzie potrafiła przygotować wizytę polskiego prezydenta	Kidawa	neg
5e388e4e93698d26b47a15c9	"Taki z niego przywódca! Władysław Kosiniak-Kamysz: ""Polskie wojska powinny być przeniesione; powinny być wycofane z Iraku"""	Kosiniak-Kamysz	neg
5e388e4f93698d26b47a15cc	Minister Czaputowicz: Polska podziela zdanie sojuszników NATO o kontynuacji misji w Iraku. Wiemy; że polscy żołnierze nie ucierpieli	Polska	pos
5e388e5893698d26b47a15e9	Najgroźniejszy rywal Andrzeja Dudy w drugiej turze? Hołownia. Przegrywa; ale wypada dużo lepiej niż rywale z opozycji. SPRAWDŹ	Duda	neutr
5e388e5f93698d26b47a15fd	Prezydent Polski bez głosu w Izraelu? Wiceszef MSZ: To niedopuszczalne; by na forum ws. Holokaustu przemawiał prezydent Rosji	Polska	neg
5e388e6793698d26b47a160f	Polska wycofa żołnierzy z Iraku? Ambasador RP przy NATO: Trwają oceny i przygotowania na różnego rodzaju warianty	Polska	neutr
5e388e6b93698d26b47a161a	Zastanawiam się; kto jest bardziej bezczelny; Czarzasty; który proponuje Biedronia na prezydenta RP; czy sam Biedroń	Biedroń	neg
5e388e6d93698d26b47a1621	Narodził nam się mąż stanu czy bohater tragifarsy? Marszałek Tomasz Grodzki „naprawia wizerunek Polski”	Polska	neutr
5e388e7293698d26b47a1630	Bez inwokacji. Giertych; jak Giertych; ale co ze skalą udanych spotkań Biedronia?	Biedroń	pos
5e388e7593698d26b47a1638	"Mocne słowa o Grodzkim i apel do opozycji! Duda: ""Jeżdżenie ciągłe na skargi do Brukseli i gdzie się da jest męczące"""	Duda	neutr
5e388e7993698d26b47a1647	"Kłamca; skarżący na Polskę w Brukseli; kandydatem Lewicy na prezydenta Polski? ""Robert Biedroń dwa razy dał słowo"""	Polska	neg
5e388e7a93698d26b47a1649	"Konsultacje Grodzkiego z Komisją Wenecką. Lichocka: ""Prawdopodobnie będzie ustalał swoje działania z reprezentantem Putina"""	Putin	neutr
5e388e8493698d26b47a1665	"Kidawa-Błońska rusza z inicjatywą: ""Przedstawię w Sejmie projekt uchwały ws. rosyjskiej propagandy oczerniającej Polskę"""	Polska	neutr
5e388e8693698d26b47a166b	"Potocki w ""Salonie Dziennikarskim"": Sulejmani działał przeciwko Izraelowi. Jego śmierć może być furtką negocjacyjną dla Polski"	Polska	pos
5e388e9093698d26b47a168a	Politycy opozycji już strofują prezydenta. Andrzej Duda uspokaja: W sprawie wydarzeń w Iraku działamy spokojnie i z rozwagą	Duda	pos
5e388e9193698d26b47a168c	Co za odlot! Hołownia: Świnie; które zjadłem; będą mnie sądzić na Sądzie Ostatecznym. Internauci: Myślałem; że Jezus Chrystus	Hołownia	neg
5e388e9693698d26b47a169e	Tusk wzywa do jedności po wydarzeniach w Iraku; ale dodaje: Decyzje Trumpa prowokują globalne ryzyka; a jego intencje nie są jasne	Trump	neg
5e388e9993698d26b47a16a5	"Budka oficjalnie zgłosił swoją kandydaturę na szefa PO. ""Już dzisiaj rozpoczynam cykl spotkań w każdym regionie Polski"""	Polska	neutr
5e388e9b93698d26b47a16ac	Śmiały wpis Joanny Lichockiej. Poseł PiS z pełnym przekonaniem: Uważam; że Andrzej Duda wygra w pierwszej turze	Duda	pos
5e388ea293698d26b47a16bb	Co za odlot! Michalski: Kaczyński i Morawiecki usiłują zbić polityczny kapitał na ataku Putina na Polskę	Polska	neutr
5e388eb393698d26b47a16ef	Wicerzecznik PiS: Niezależnie; jakie są cele rosyjskiej gry; ona została w jakiś sposób zdemontowana silną reakcją Polski	Polska	pos
5e388eb793698d26b47a16f9	"Polskość wciąż jest atrakcyjna! Prezes IPN w nowym numerze tygodnika ""Sieci"": Edukacja młodzieży jest ważna. Chcemy; by była elitą"	Polska	pos
5e388eb893698d26b47a16fe	"Płonące samochody zamiast fajerwerków? Trump zakpił z sylwestra we Francji: ""Jak tam porozumienie paryskie? Nie pytajcie"""	Trump	pos
5e388eb993698d26b47a1700	"Szef PSL: ""Nie będę stawał w chórze krytyków prezydenta Dudy; daję szansę"". Jak zareagowałby na słowa Putina? ""Zwołanie RBN"""	Putin	neg
5e388ebc93698d26b47a1709	"NASZ WYWIAD. Prof. Polak: ""Rosja nie jest do końca racjonalna. Wystąpienie Putina trzeba traktować w charakterze zemsty"""	Putin	neg
5e388ec193698d26b47a1718	Na 2020 życzmy sobie Polski dumnej; mądrej; wiernej i prawdziwie suwerennej! Życzenia noworoczne dla Czytelników wPolityce.pl	Polska	pos
5e388ec993698d26b47a1731	Guzy: Milczenie Konfederacji po ataku Putina było niezwykle charakterystyczne. Prezydent Rosji psuł wszystkie ich koncepty	Putin	neg
5e388ecc93698d26b47a1738	Ambasador Ukrainy Andrij Deszczyca: Polska nie musi nic tłumaczyć; świat wie; po czyjej stronie prawda. Jesteśmy solidarni z Polską!	Polska	pos
5e388ecf93698d26b47a1741	"""Cała władza nie powinna być w jednych rękach"". Kidawa-Błońska składa kuriozalne życzenia. Mazurek reaguje: Słabe to"	Kidawa	neg
5e388ed093698d26b47a1744	Naiwność czy prowokacja? Rosati: Dlaczego Putin atakuje Polskę o wywołanie II WŚ; a nie oskarża Niemiec? Internauci odpowiadają	Polska	neg
5e388ed193698d26b47a1748	Wiceszef MSZ: W tym momencie to nie jest czas; aby prezydent Duda wypowiadał się nt. słów Putina. Mamy taktykę	Putin	neutr
5e388ed293698d26b47a174b	To dopiero zachęta... Kosiniak-Kamysz: Będę rozmawiać i spotykać się nie tylko dla samego spotykania; jak robi to dzisiaj prezydent	Kosiniak-Kamysz	neg
5e388ed493698d26b47a1750	"Pyza i Wikło w nowym ""Sieci"": Kandydat z focusów. Skromny start kampanii Szymona Hołowni jest dokładnie zaplanowany"	Hołownia	neutr
5e388eda93698d26b47a175e	Wicepremier Gowin: Wypowiedź Putina jest przejawem zagubienia rosyjskiego prezydenta. Rosja w debacie o historii jest w defensywie	Putin	neg
5e388edb93698d26b47a1761	Jaki kit i komu chce Putin wciskać – wyjaśnienie „milicyjne”; specjalnie dla Radosława Sikorskiego	Putin	neg
5e388edc93698d26b47a1762	"Dziennikarz ""GW"" kpi z Hołowni: Wszędzie; gdzie się zatrzymuje; dzieci i starcy masowo do niego lgną; bezdomni rzucają mu się w ramiona"	Hołownia	neg
5e388ee193698d26b47a1772	Prezydent Andrzej Duda podpisał postanowienia przedłużające działania polskich kontyngentów wojskowych za granicą	Duda	neutr
5e388ee393698d26b47a1779	Jakim prezydentem byłaby Kidawa-Błońska? Histerycznym	Kidawa	neg
5e388ee593698d26b47a177d	"Mosbacher reaguje na oskarżenia Putina: ""Hitler i Stalin zmówili się; by rozpocząć II wojnę światową. Polska była ofiarą tego konfliktu"""	Polska	pos
5e388ee793698d26b47a1784	Polska przeszkadzała Rosji zawsze. W ostatnich kilku latach przeszkadza szczególnie	Polska	neg
5e388ee793698d26b47a1785	Waszczykowski: Odpowiedź rządu była podręcznikowa. Putin oczekuje; że Polska zacznie się dzielić. To test dla opozycji	Polska	neutr
5e388eea93698d26b47a178c	"NASZ WYWIAD. Sawicki: ""Putin może opowiadać brednie; ale to Polska padła ofiarą totalitaryzmu sowieckiego i hitlerowskiego”"	Putin	neg
5e388eeb93698d26b47a178e	"Szokujące! Publicysta ""Wyborczej"" w internetowej dyskusji o oświadczeniu Morawieckiego: Nie należało idiotycznie drażnić Putina"	Putin	neutr
5e388eed93698d26b47a1793	Zamiast Putina; krytykują polski rząd. Saryusz-Wolski ocenia opozycję: To przejaw nielojalności; która graniczy ze zdradą interesów Polski	Putin	neg
5e388ef293698d26b47a17a4	Szczerski: Słowa Putina znajdują oddźwięk i rzeczników również w Polsce. Tę samą interpretację przedstawił poseł Lewicy	Putin	neutr
5e388ef393698d26b47a17a9	Fogiel: Putin nieprzypadkowo użył zarzutu antysemityzmu. Chce wysadzić w powietrze współpracę polsko-amerykańską	Putin	neg
5e388efc93698d26b47a17c3	"O co chodzi Gduli? Zrównuje rosyjskie kłamstwa z prawdą historyczną: ""Wymiana ciosów z Putinem to majstersztyk dyplomatyczny"""	Putin	neutr
5e388efe93698d26b47a17c9	Macierewicz ostrzega przed Putinem: Obawiam się; że jego ostatnie wypowiedzi; to zapowiedź dalej idących kroków. To groźna sytuacja	Putin	neg
5e388f0293698d26b47a17d6	"Pawlicki w ""Salonie Dziennikarskim"": To; co mówi dzisiaj Putin; jest po prostu KGB-owskim chamstwem. Rosjanie mają kompleks Polski"	Putin	neg
5e388f0493698d26b47a17da	Prof. Polak dosadnie o kłamstwach Putina: To kompletne bzdury. Mamy do czynienia z ordynarną stalinowską propagandą	Putin	neg
5e388f0593698d26b47a17dd	Prezydent Francji przyleci do Polski? Szczerski: Mogę wstępnie zakomunikować; że spodziewamy się w lutym wizyty Macrona	Macron	neutr
5e388f0593698d26b47a17de	"Potocki w ""Sieci"": Ojkofobia. Olga Tokarczuk od momentu powzięcia wiedzy o przyznaniu jej nagrody Nobla „nadaje” na Polskę"	Potock	neutr
5e388f0f93698d26b47a17f6	Wicepremier Gowin: Histeryczny atak Putina na Polskę to przejaw bezsilności wywołanej sukcesami polskiej polityki historycznej	Putin	neg
5e388f2e93698d26b47a1851	"Premier Australii odpowiada na atak Grety Thunberg: ""Nie jestem tutaj po to; żeby zaimponować ludziom spoza Australii"""	Thunberg	neg
5e388f2e93698d26b47a1853	Świąteczne zakupy? To dotyczy także prezydenta. Andrzej Duda odwiedził targ w Krakowie i kupił choinki. ZOBACZ ZDJĘCIA	Duda	neutr
5e388f3393698d26b47a1863	Premier Morawiecki pytany o nowelizację ustaw sądowych; sięga po francuskie rozwiązania: Chcemy uzdrowić sytuację	Morawiecki	pos
5e388f3b93698d26b47a1879	Cała Polska zamarła! Hołownia: Po Nowym Roku przedstawię program dla Polski. Musimy zacząć mówić do siebie inaczej	Polska	neutr
5e388f3e93698d26b47a1880	Laurka; ale bez większej nadziei. Tusk: Kidawa-Błońska ma właściwie same zalety; ale startuje w najtrudniejszym z możliwych momentów	Kidawa	pos
5e388f4393698d26b47a188a	Prezydent Duda podkreśla znaczenie stosunków z USA: Zaowocowały m. in. ruchem bezwizowym; który był obiecywany przez lata	Duda	neutr
5e388f4793698d26b47a1898	"""Prezydent Andrzej Duda konkretnie o sądach w Woronicza 17! Duma!"". Internauci komentują występ głowy państwa w TVP"	Duda	neutr
5e388f4893698d26b47a1899	W punkt! Prezydent Duda: Ludzie nie mają zaufania do wymiaru sprawiedliwości; gdy widzą bezkarność sędziów. WIDEO	Duda	pos
5e388f4b93698d26b47a18a1	"Nie podoba mu się sukces Polski na szczycie klimatycznym? Biedroń: ""Premier wypisał nas z pierwszej ligi państw europejskich"""	Polska	unk
5e388f4f93698d26b47a18af	Prof. Ryba: Putin wykorzystuje do ataku na Polskę antysemityzm. Chce swoją wypowiedzią skonfliktować nas ze Stanami Zjednoczonymi	Putin	neg
5e388f5493698d26b47a18be	Czarnecki: Poprzez pryzmat własnego życiorysu; komisarz Jourová powinna mieć więcej empatii do Polski niż pan Timmermans	Polska	neutr
5e388f8793698d26b47a1950	"Nie wyszło? Kidawa-Błońska: ""Przerażające; że ludzie muszą wychodzić na ulice. (...) Myślałam; że będzie więcej osób"""	Kidawa	neg
5e388f9493698d26b47a1977	PE przyjął rezolucję potępiającą Polskę! Jaki: Uwierzyli w opowieści Biedronia; że osoby LGBT są dyskryminowane. To jest prawdziwy obraz?	Polska	neutr
5e388f9793698d26b47a1980	Znalazł się wzór cnót! Komorowski: Zachowanie Dudy uwłacza godności Polski. Trump; Amerykanie nie cenią sobie podlizywaczy	Trump	pos
5e388fb393698d26b47a19ce	"Kandydat Lewicy na prezydenta po Nowym Roku. Czy to będzie Biedroń? ""Wszystko przed nami; nic nie jest zamknięte"""	Biedroń	neutr
5e388fd093698d26b47a1a23	"Kolejne kłopoty Thunberg. Aktywistka tłumaczy się ze słów o ""stawianiu polityków pod ścianą"": ""Oczywiście przepraszam"""	Thunberg	neg
5e388fd493698d26b47a1a30	Mata jest raperem; Mróz poczytnym pisarzem; więc i Hołownia może być kandydatem na prezydenta. Infantylizm jest na topie	Hołownia	neg
5e388fe693698d3630a9f254	Polska kupiła 32 amerykańskie samoloty bojowe piątej generacji F-35	Polska	neutr
5e388ff093698d26b47a1a7b	Premier Morawiecki: Pamiętamy o ofiarach stanu wojennego i czołgach wyprowadzonych przeciwko narodowi	Morawiecki	pos
5e388ff493698d26b47a1a89	"Premier Morawiecki: ""To; co udało nam się wynegocjować; będzie przyczyniało się do poprawy jakości życia polskiej rodziny"""	Morawiecki	pos
5e388ff693698d26b47a1a8f	Książka „Szczerze” Tuska to taka płycizna intelektualna; że aż trudno nie zadać sobie pytania: kto tak naprawdę rządził Polską przez dwie kadencje	Polska	neutr
5e388ff993698d26b47a1a99	Coraz więcej wątpliwości wokół finansowania kampanii Hołowni. Im więcej mówią (teraz Kobosko); tym więcej pytań	Hołownia	neg
5e388ffe93698d26b47a1aa7	Kwaśniewska zaskoczona decyzją Hołowni: Zdziwi się. Polityk to inna kategoria; będzie zbierał baty. On i jego rodzina	Hołownia	neg
5e38901393698d26b47a1ae0	"Zaskakujące! Sawicki sugeruje; że wyborcy PSL zagłosują w II turze na prezydenta Dudę. ""Nasz elektorat jest specyficzny"""	Duda	pos
5e38901d93698d26b47a1afe	Premier Morawiecki: Dostęp dzieci do pornografii to coraz bardziej poważny problem. Spotkam się z Radą ds. Rodziny	Morawiecki	neutr
5e38902d93698d26b47a1b2d	"Kto finansuje Hołownię? Ciekawa dyskusja w studiu wPolsce.pl. Karnowski: ""To jest gra o to; żeby Duda nie wygrał w I turze"""	Hołownia	neg
5e38903d93698d26b47a1b5b	Kosiniak-Kamysz robi dobrą minę do złej gry. Hołownia? Szef PSL: Jego start jest dla mnie dobry. Jest złą informacją tylko dla PO	Kosiniak-Kamysz	neg
5e38904093698d26b47a1b5f	Zaskoczenia nie będzie? Politycy KO zgodni: To Kidawa-Błońska powinna powalczyć z Dudą o urząd prezydencki	Kidawa	neutr
5e38904393698d26b47a1b66	Panika w KO! Lubnauer wbija szpilę Hołowni: Przekaz przypomina wybory miss. Chce pokoju; głodnych wyżywić; biednych przytulić	Hołownia	neg
5e38904493698d26b47a1b68	"Jażdżewski szuka kandydata; który ""znokautuje"" Dudę. Ma jednak problem z PO i Hołownią: W TVN są lepiej doświadczeni dziennikarze"	Hołownia	neg
5e38904693698d26b47a1b6f	Prezydent Duda: Zadaniem rządzących jest tworzenie Polski nowoczesnej; ale strzegąc pilnie tego; co jest naszą tradycją i wartością	Polska	pos
5e38904893698d26b47a1b77	Premier Morawiecki: Wykształcenie to nasz skarb narodowy. Polska stoi przed ogromną szansą; bo ma wspaniałą młodzież	Morawiecki	neutr
5e38904993698d26b47a1b79	"Totalna kompromitacja posłanki KO! Nie znała efektów szczytu NATO. ""Kwestia obrony Polski?"". WIDEO"	Polska	neutr
5e38904f93698d26b47a1b8a	Ważne pytania ws. kandydatury Hołowni. Wicepremier Sasin: Kto za nią stoi; kto ją finansuje? Obywatele powinni to wiedzieć	Hołownia	neutr
5e38905293698d26b47a1b92	"""Newsweek"" alarmuje: Prawybory elementem walki o przywództwo w PO. ""Kidawa jest wściekła na Schetynę; bo gra; żeby ją osłabić"""	Kidawa	neg
5e38905593698d26b47a1b9e	"Ludzie Tuska nie wierzą w plan Schetyny? Były minister w rządzie PO na spotkaniu z Hołownią: ""Przyjechałem jako sympatyk"""	Hołownia	neutr
5e38905d93698d26b47a1bb6	"Dziennikarze w TVN bezlitośni dla debaty PO: ""Kidawa-Błońska wypadła dramatycznie"" ""Żenujący spektakl"""	Kidawa	neg
5e38906193698d26b47a1bc1	"Premier wsparł kampanię: ""Wybieram 590 - sobota dla Polski"": Kupowanie polskich produktów to najprostszy sposób na wsparcie gospodarki"	Polska	pos
5e38906493698d26b47a1bca	Inicjatywa Polska rozważa dwie opcje: Albo wystawi w wyborach prezydenckich Nowacką albo poprze wspólnego kandydata KO	Polska	unk
5e38908a93698d26b47a1c35	A to dobre! Kosiniak-Kamysz: Nie mam talentu do prowadzenia programów; a może Hołownia nie ma moich talentów politycznych	Kosiniak-Kamysz	unk
5e38908e93698d26b47a1c3e	"""GW"" ogłasza; kto wygra prawybory w PO. Kidawa-Błońska zachwycona: ""To na pewno przyjemna wiadomość"""	Kidawa	pos
5e38908f93698d26b47a1c40	Nowicka kreśli ciemny obraz Polski: Kobiety; które doświadczają przemocy nie uzyskują wystarczającej pomocy ze strony państwa	Polska	neg
5e38909093698d26b47a1c42	"Co to ma znaczyć?! Tusk ""strzela w plecy"" Trumpa. Były szef RE udostępnił kontrowersyjne zdjęcie. Internauci zbulwersowani"	Trump	neg
5e38909093698d26b47a1c43	Borusewicz dla kremlowskiej agencji: Polska powinna rozwijać dialog z Rosją w sferach; gdzie jest to obecnie możliwe	Polska	neutr
5e38909193698d26b47a1c46	Morawiecki i Merkel spotkają się w miejscu hitlerowskich zbrodni. Premier Polski i kanclerz Niemiec odwiedzą obóz Auschwitz	Polska	neutr
5e3890a093698d26b47a1c6d	"Tak cierpiał; że aż się przyłączył. Semka przypomina słowa Gduli z lutego 2019: ""Robert Biedroń był kiedyś w SLD i bardzo to przeżył"""	Biedroń	unk
5e3890b093698d26b47a1c9d	Prezydent Duda przybył do Watford: NATO jest dla Polski bardzo ważne. To Sojusz; który gwarantuje wolność i bezpieczeństwo	Polska	neutr
5e3890b893698d26b47a1cb3	"Szef MON rozmawiał z doradcą Trumpa o zakupie F-35. ""To niewątpliwie jedna z największych transakcji w historii Polski"""	Trump	neutr
5e3890bf93698d26b47a1cc8	"Co nam naprawdę mówi (prawdopodobny) start Szymona Hołowni w wyborach prezydenckich? ""Pozór buntu; by wygrał system"""	Hołownia	neg
5e3890db93698d26b47a1d16	SONDAŻ. Andrzej Duda z miażdżącą przewagą nad Szymonem Hołownią. Głosy na celebrytę to tylko antypis? Ciekawa ocena politologa	Duda	pos
5e3890e093698d26b47a1d23	"To zdjęcie robi furorę! ""Imam pokoju"" na Twitterze: Wolna od dżihadu; bezpieczna Polska. Nie potrzebowałem ochroniarzy"	Polska	pos
5e3890ec93698d26b47a1d4a	Prezydent Duda dziękuje za życzenia imieninowe: Proszę o przyjęcie moich serdecznych podziękowań i pozdrowień	Duda	pos
5e3890ef93698d26b47a1d51	Kidawa-Błońska nokautuje Jaśkowiaka; szczególnie wśród wyborców Platformy! SPRAWDŹ WYNIKI badania pracowni Social Changes	Kidawa	pos
5e3890f293698d26b47a1d58	Polski bohater z London Bridge zostanie odznaczony? Minister Ziobro zwróci się z odpowiednim wnioskiem do prezydenta Dudy	Polska	pos
5e3890f993698d26b47a1d6b	Prezydent Duda spotkał się z Adamem Bodnarem. Mucha: Było to kurtuazyjne spotkanie; dotyczące aktywności RPO	Duda	neutr
5e38910493698d26b47a1d8b	"Jaśkowiak i Kidawa walczą o poparcie. Tymczasem lokalny działacz PO zgłasza nieprawidłowości ws. prawyborów: ""Coś tutaj nie gra"""	Kidawa	pos
5e38910993698d3630a9f27f	Hołownia krytykuje umowę na zakup F-35. MON odpowiada	Hołownia	neutr
5e38911293698d26b47a1db3	Prof. Chwedoruk: Jaśkowiak i Kidawa-Błońska są dobrzy dla utrzymania pozycji PO jako największej partii opozycyjnej. Trudno im będzie wygrać	Kidawa	unk
5e38911f93698d26b47a1dda	SONDAŻ. Andrzej Duda ma poparcie nie tylko PiS! CBOS: Jego reelekcji chcą wyborcy Konfederacji i Koalicji Polskiej	Duda	pos
5e38912593698d26b47a1dea	Kidawa-Błońska dogania w sondażach Andrzeja Dudę? Prezydent z uśmiechem: Jeżeli ktoś się czegoś boi; to nie może być prezydentem	Kidawa	pos
5e38912a93698d26b47a1df4	Skandaliczne kłamstwa Verhofstadta nt. Polski i Węgier. Rzecznik rządu Orbana odpowiada: Bezwstydne plotki	Polska	neutr
5e38912c93698d26b47a1df8	Jakim słowem określić europosłów; którzy szkalują Polskę przy użyciu kłamstw na temat rzekomego prześladowania homoseksualistów? Obłąkanie? Niefrasobliwość? Zdrada?	Polska	neg
5e38914493698d26b47a1e3c	"Znów donoszą! Europosłowie PO atakowali Polskę za rzekomą dyskryminację osób LGBTI. Adamowicz: ""Wracają najczarniejsze czasy"""	Polska	neutr
5e38914b93698d26b47a1e51	Minister Czaputowicz w Berlinie: Polska życzyłaby sobie większego wsparcia dla Polaków mieszkających w Niemczech od tamtejszych władz	Polska	neutr
5e38915193698d26b47a1e65	Prezydent Duda obnaża manipulację Onetu: ”Zapomnieli” że Sejm uznał uchwały o wyborze 5 sędziów TK za „niebyłe”. Taki mały szczegół	Duda	pos
5e38916c93698d26b47a1eaa	Duńska para książęca z wizytą w Polsce. Ważne dyskusje z udziałem prezydenta Dudy; księcia Fryderyka i ekspertów ws. energetyki	Duda	pos
5e38917e93698d26b47a1ee1	Zgorzelski: Kidawa-Błońska i Jaśkowiak to kandydaci drugiego szeregu. Na najważniejsze stanowisko powinien startować lider środowiska	Kidawa	neg
5e38918693698d26b47a1ef8	Opozycja widzi; że powyborczy manewr PiS się udał; że jest energia na nową kadencję; że ekipa Morawieckiego da radę. Dlatego szaleje	Morawiecki	pos
5e38919d93698d26b47a1f37	Chce przekonać samego siebie? Jaśkowiak: Naprawdę chcę być prezydentem Polski. Do startu przekonał mnie Donald Tusk	Polska	neutr
5e3891a093698d26b47a1f3e	"Partia Biedronia kończy samodzielny byt. ""Do konsolidacji SLD i Wiosny dojdzie na początku przyszłego roku; być może w lutym"""	Biedroń	neg
5e3891aa93698d26b47a1f59	Frasyniuk zadowolony z kandydatury Jaśkowiaka. Internauci sprowadzają go na ziemię: Przeciw niemu Dudzie będzie łatwo walczyć	Duda	pos
5e3891b193698d26b47a1f6f	"Sztandar wyprowadzić! SLD wchłania Wiosnę Biedronia. Gawkowski: ""Uważam; że w Polsce trzeba budować nową jakość polityczną"""	Biedroń	neg
5e3891b693698d26b47a1f80	"Szef SLD: ""PiS proponuje jarkowe; my rozwiązanie systemowe"". Drwi też z PO: ""Jeszcze wczoraj Kidawa-Błońska walczyła sama ze sobą"""	Kidawa	neg
5e3891b893698d26b47a1f84	Reformy sądów nie można nie dokończyć. Po wizycie Andrzeja Dudy w Brojcach. ZOBACZ ZDJĘCIA	Duda	neutr
5e3891bc93698d26b47a1f8c	"Zgrzyt w Platformie! Kidawa-Błońska zaskoczona kandydaturą Jaśkowiaka: ""Wolałabym się dowiedzieć o tym od niego"""	Kidawa	neg
5e3891c093698d26b47a1f93	Premier Morawiecki: Ideologie genderowe wciskają się do szkół i próbują formatować dzieci. Nie zgadzamy się na to!	Morawiecki	neutr
5e3891db93698d26b47a1fe3	Po expose: nad kreską Morawiecki; Kaczyński; Zandberg; Budka pod kreską – Schetyna; Kosiniak-Kamysz; konfederaci	Morawiecki	pos
5e3891f093698d26b47a201b	"To jest odlot! Nowak: Kidawa-Błońska może sobie postawić przed nazwiskiem ""zwyciężczyni"". Dlaczego? ""Wygrała w Warszawie"""	Kidawa	neg
5e3891f793698d26b47a202d	Ambasador USA w Polsce temperuje głowę państwa francuskiego. Mosbacher: Prezydencie Macron; pakt NATO jest w Polsce żywy	Macron	neg
5e3891fe93698d3630a9f2a2	"Biedroń zainaugurował komitet w Brukseli. ""Te wybory są nieprzewidywalne"""	Biedroń	neutr
5e38920193698d26b47a204b	TYLKO U NAS. W co gra Macron? Waszczykowski: Przyświeca mu to; co już od lat powtarza; żeby w UE powstała druga unia	Macron	neg
5e38920893698d26b47a205f	Arcyciekawy wywiad z prof. Nowakiem: Na Zachodzie nie ma świadomości; że Polska była krajem poddanym imperialnej eksploatacji	Polska	neutr
5e38922793698d26b47a20ba	Premier Morawiecki: Służba dla Rzeczypospolitej to zaszczyt nieporównywalny z niczym innym. Pragniemy i będziemy to czynić	Morawiecki	pos
5e38923693698d26b47a20e2	Beata Szydło: Rezolucja PE krytykująca Polskę za obywatelski projekt ustawy to wyraz histerii inspirowanej m.in. przez posła Biedronia	Biedroń	neg
5e38923c93698d26b47a20f4	MEN odpowiada na rezolucję PE: Polskie władze mają pełne prawo; aby zorganizować system oświaty zgodnie z demokratyczną wolą większości	Polska	unk
5e38925093698d26b47a212b	Po północy zakończyło się spotkanie prezydenta; premiera i prezesa PiS. O godz. 11:15 Duda desygnuje Morawieckiego na szefa rządu	Morawiecki	pos
5e38925993698d3630a9f2af	Andrzej Duda: wstrzymuję się z nominacjami sędziowskimi do czasu rozstrzygnięcia sporu przez TK	Duda	neutr
5e38926993698d26b47a216d	Prezydent przyjął dymisję rządu Morawieckiego. Duda: Myślę; że bilans i tak to trzeba ocenić; i tak to ocenili Polacy; jest bilansem bardzo dobrym	Duda	neutr
5e38926d93698d26b47a2178	Prezydent Duda: Widzieliśmy wzorcowe działanie w polskim parlamencie. Jest nadzieja; że to naprawdę będzie praca dla Polski	Polska	neutr
5e38927293698d26b47a2189	Jeśli tak poruszające wystąpienie prezydenta Dudy jest przedmiotem hejtu; trudno z optymizmem spojrzeć na Sejm	Duda	pos
5e38927393698d26b47a218a	Przemówienie prezydenta Dudy w Sejmie to dowód; że ruszyła kampanijna maszyna; a śrubki w otoczeniu PAD są podokręcane	Duda	pos
5e38927c93698d26b47a21a3	Niepodległości Polski wciąż trzeba bronić. Nurt odrzucający polskość to niestety nie margines	Polska	neutr
5e38927c93698d26b47a21a4	Bawi się w prezydenta? Kidawa-Błońska w quasi przemówieniu: Polska dzisiaj; tak jak nigdy; potrzebuje dziś zgody narodowej	Polska	neutr
5e38928693698d26b47a21c0	"Premier Morawiecki napisał list do szefa Netfliksa ws. skandalicznej mapy. ""Te pomyłki są bardzo krzywdzące dla Polski"""	Morawiecki	pos
5e38928893698d26b47a21c8	"Polski rząd musi poinformować świat o wielkim sukcesie Agory. Proponuję mechanizm: za każde słowo ""dyktatura""; jedno ogłoszenie na Zachodzie"	Polska	neutr
5e38929b93698d26b47a21fa	"Obywatelski kandydat? Semka w ""Salonie Dziennikarskim: Pojawia się pytanie; czy będzie dla Andrzeja Dudy dobry czy zły"	Duda	neutr
5e38929b93698d26b47a21fb	"Wróbel w ""Salonie Dziennikarskim"": Opozycja nie rozumie tego; że Tusk się zmienił; Polska się zmieniła. On nie chce ryzykować"	Polska	neutr
5e3892a193698d26b47a220c	"Jaki to będzie rząd? Internauci komentują skład nowego gabinetu Morawieckiego. ""Warto dać kredyt zaufania"". KOMENTARZE"	Morawiecki	pos
5e3892a293698d26b47a2210	Znamy skład nowego rządu! Premier Mateusz Morawiecki: To będzie bardzo sprawna i dobra drużyna. SPRAWDŹ SZCZEGÓŁY	Morawiecki	neutr
5e3892a893698d26b47a2221	Nagroda za donoszenie na Polskę? 10 tysięcy euro i medal od niemieckiej fundacji i bujdy o łamaniu praworządności	Polska	neutr
5e3892b493698d26b47a2244	Robert Biedroń - samozwańczym kandydatem na prezydenta? Co z tego; że coś obieca; jak zrobi akurat odwrotnie	Biedroń	neg
5e3892c393698d26b47a2268	W KO nie mogą się dogadać. Kluzik-Rostkowska: Prawybory są niepotrzebne. Wolałabym; by Kidawa-Błońska została wskazana	Kidawa	neutr
5e3892cb93698d26b47a2281	"Kosiniak-Kamysz zaprzecza doniesieniom o układzie z Tuskiem. ""Realnie ocenił sytuację i uznał; że w tych zawodach nie warto brać udziału"""	Kosiniak-Kamysz	neutr
5e3892d393698d26b47a2296	"Naczelny ""Polityki"" w jednym ma rację: wygrana prezydenta Dudy domknęłaby nam etap politycznych turbulencji"	Duda	pos
5e3892dd93698d26b47a22b4	Premier: Wyrok TSUE dotyczy w zasadzie stanu historycznego. Polskie sądownictwo nadal wymaga bardzo głębokiej reformy	Polska	unk
5e38930093698d26b47a2316	Co za laurka! Lis i Thun rozpływają się nad Tuskiem: Jest prestiżem. Jest wielką szansą dla Polski; którą wspaniale reprezentuje	Polska	neutr
5e38931693698d26b47a2355	"TYLKO U NAS. Jutro ruszy kampania prezydencka Kosiniaka-Kamysza? Politycy PSL odpowiadają. ""Czekanie jest kompletnie niepotrzebne"""	Kosiniak-Kamysz	neutr
5e38931a93698d26b47a235e	"Lis uderza w Kosiniaka-Kamysza. Mocna riposta polityka PSL. ""Razem z Grzegorzem zgasicie światło w PO"""	Kosiniak-Kamysz	pos
5e38932593698d26b47a2380	"Prawybory? Tusk? Trwa zamieszanie w PO. ""Na razie jest trochę tajemniczy"" ""Nie będzie zwlekał; bo jest patriotą Polski i Platformy"""	Polska	neutr
5e38932d93698d26b47a2394	Wiceszef MSZ: Polska nie naruszyła prawa UE. Opinia rzecznika TSUE to publicystyczne rozważania	Polska	pos
5e38933093698d26b47a239d	SONDAŻ. Blisko połowa Polaków pozytywnie ocenia prezydenta i premiera. Wzrasta odsetek osób zadowolonych z Andrzeja Dudy	Duda	pos
5e38934293698d26b47a23d2	Zakończyły się obchody wyzwolenia Bredy. Polscy bohaterowie wrócili do Polski samolotem z Parą Prezydencką. WIDEO	Polska	pos
5e38936b93698d26b47a2441	NASZ WYWIAD. Waszczykowski demaskuje fake newsa Biedronia ws. rezolucji PE: Potępiliśmy wszelkie kary za homoseksualizm	Biedroń	neg
5e38937993698d26b47a246b	"Kancelarie Prezydenta i Premiera ""wygumkowały"" Trzaskowskiego? Bzdura! Fotograf Andrzeja Dudy: ""Po co takie wrzutki"""	Duda	neutr
5e38938493698d26b47a248d	"NASZ WYWIAD. Emilewicz: ""Trudno mi sobie dzisiaj wyobrazić kandydata opozycji; który mógłby zagrozić Andrzejowi Dudzie"""	Duda	pos
5e38939793698d26b47a24c7	"Pierwszy ""sukces"" Lewicy. Partner Biedronia został misterem Sejmu. Śmiszek: Trzeba trochę spuścić powietrza z nadętych polityków"	Biedroń	neg
5e3893a993698d26b47a24f4	Prezes PiS nie ma wątpliwości: Reelekcja Andrzeja Dudy będzie gwarancją budowania sprawiedliwej; solidarnej oraz silnej Rzeczypospolitej	Duda	pos
5e3893b393698d26b47a2515	Trafne! Sasin: Słowa Schetyny w Strasburgu; że demokracja w Polska jest zagrożona; uderzają w wiarygodność naszego kraju	Polska	neutr
5e3893b593698d26b47a2519	"Fogiel: ""Morawiecki pozostanie premierem"". Kłótnie w Zjednoczonej Prawicy? ""Obraz; który kreują media; nie oddaje rzeczywistości"""	Morawiecki	neutr
5e3893c293698d26b47a253f	"Trwa spór Konfederacji z Telewizją Polską. Zawiadomili prokuraturę ws. prezesa TVP. ""Będziemy domagać się kolejnych przeprosin"""	Polska	unk
5e3893c393698d26b47a2542	Komu ufają Polacy? Na podium prezydent Andrzej Duda; premier Mateusz Morawiecki i prezes PiS Jarosław Kaczyński	Morawiecki	pos
5e3893c793698d26b47a2551	Zaskakująca plotka po stronie opozycji: kandydatem na prezydenta zostanie... Szymon Hołownia?!	Hołownia	pos
5e3893d193698d26b47a256c	"Chomiki ważniejsze niż mieszkańcy? Arkadiusz Mularczyk pyta o drogę S7: ""Co na to wyborcy Wiosny Biedronia z Krakowa i okolic"""	Biedroń	neutr
5e3893d493698d26b47a2570	Ależ tam się gotuje! Julia Pitera punktuje kolegów: Andrzej Duda jeździ; robi kampanię wyborczą; a opozycja nawala się w Sejmie	Duda	neutr
5e3893ec93698d26b47a25ba	UJAWNIAMY. Gersdorf znów donosi na Polskę! „Doświadczamy życia w ustroju autorytaryzmu wyborczego. Za fasadą wyborów kryje się dyktat partii”	Polska	neg
5e3893f093698d26b47a25c5	Bezczelny list zagranicznego sojusznika „kasty” do prezydenta Dudy! „ Wzywamy Pana i polskie władze do opowiedzenia się po stronie zasady praworządności”	Duda	neutr
5e3893f193698d26b47a25c9	Co na to Schetyna? Politycy PO czekają na powrót Tuska. Siemoniak: Polska bardzo mu leży na sercu. Odczytuję; że jest gotowy	Polska	pos
5e38940793698d26b47a260c	"Jaka przyszłość czeka PO i Schetynę? Prof. Antoni Dudek przekonuje: ""Za trzy lata z Platformy może już zostać niewiele"""	Duda	unk
5e38941193698d26b47a2621	"Celna uwaga Pawłowicz! Profesor apeluje o zgodne poparcie Andrzeja Dudy: ""Innej szansy już dla nas nie będzie"""	Duda	pos
5e38941693698d26b47a2630	SONDAŻ. Kto mógłby wygrać w wyborach z Andrzejem Dudą? TVN sonduje kandydatów. Największe szanse ma Kidawa-Błońska	Duda	neutr
5e38941e93698d3630a9f2f2	Brat polityka Solidarnej Polski zatrzymany z narkotykami	Polska	unk
5e38942293698d26b47a2656	Kosiniak-Kamysz kandydatem Tuska na prezydenta? Kolejny taki głos. Poseł PSL już go promuje: Chciałbym; żeby startował	Kosiniak-Kamysz	neutr
5e38944093698d26b47a26af	Kosiniak-Kamysz u Olejnik: Schetyna? Lubię ludzi; ale nie mogę się zgodzić na brak podmiotowości mojego ugrupowania	Kosiniak-Kamysz	neutr
5e38945793698d26b47a26ee	Gowin: Premierem będzie Mateusz Morawiecki. Sprawa jest poza dyskusją. Porozumienie formalnie poparło tę kandydaturę	Morawiecki	pos
5e38946693698d26b47a271b	Jeszcze nie ma nowego rządu; a już wieszczą jego katastrofę. „Newsweek” snuje czarne prognozy dla Polski na kolejne cztery lata	Polska	neutr
5e38946e93698d26b47a2733	Ależ tam zgrzyta! Szykuje się wojna w Platformie. Kidawa-Błońska o wyniku Schetyny: Na pewno nie był imponujący	Kidawa	neg
5e38947793698d26b47a2752	Głosy Polonii są miarą tęsknoty ludzi; którzy znają Zachód. Pokazują; do jakiej Polski chcą wracać	Polska	neutr
5e38948c93698d26b47a278a	"Przedziwna aktywność Kuczyńskiego w sieci. ""Polski naród też we mnie budzi lęk"" ""Idźcie i oddajcie głos za przejaśnieniem"""	Polska	neg
5e38949593698d26b47a27a4	Ciekawa debata z szefem MSZ. Czaputowicz mówił m.in. o sporze o praworządność i pozycji Polski na arenie międzynarodowej	Polska	neutr
5e3894a493698d26b47a27d0	"Lewica usilnie chce pokazać; że jest blisko ludzi i zajada się czerwonym barszczem. Biedroń: ""Jesteśmy smaczni nie tylko programowo"""	Biedroń	neg
5e3894b593698d26b47a27fd	Będzie zmiana na stanowisku premiera? Kaczyński ucina spekulacje: Morawiecki najlepszym kandydatem na stanowisko szefa rządu	Morawiecki	pos
5e3894bc93698d26b47a2811	Ostra walka w opozycji! Kosiniak-Kamysz: PO traci swoje miejsce na mapie politycznej. Część wyborców centrowych ucieka do nas	Kosiniak-Kamysz	neutr
5e3894bf93698d26b47a281c	MON przeznaczy 524 miliardy złotych na modernizację Wojska Polskiego do 2035 roku	Polska	pos
5e3894de93698d26b47a2875	Ziobro jednoznacznie: Nasz rząd nie zgodzi się na otwieranie Polski na migracje. Widzieliśmy zamachy terrorystyczne i wzrost ekstremizmu	Polska	neutr
5e3894e693698d26b47a2890	"Tak bronią idola? Portal NaTemat oburzony... wpisem Andrzeja Dudy: ""Zaskakujący przypływ pewności siebie. Zaczepił samego Tuska"""	Duda	neg
5e3894e993698d26b47a289a	Co on wypisuje?! Celiński próbuje bronić Wałęsy: Mieć pretensję; że powiedział prawdę; to przesada. Kornel Morawiecki był niemądry	Morawiecki	neg
5e3894ea93698d26b47a289d	"Prezydent Duda odpowiada na wpis Tuska: ""Panie Przewodniczący; Pan chyba dawno w Polsce nie był"""	Duda	pos
5e3894fc93698d26b47a28c9	PSL w opałach! Wałęsa chce poprzeć Kosiniaka-Kamysza; internauci przestrzegają ludowców. Zastanawiający wpis Kukiza	Kosiniak-Kamysz	pos
5e3894ff93698d26b47a28d1	Müller studzi zapędy Wałęsy: Nie pokonał jednoosobowo komuny; jego słowa o Kornelu Morawieckim - obrzydliwe	Morawiecki	unk
5e38950093698d26b47a28d4	Kidawa-Błońska odpycha od siebie problem taśm Neumanna: Ja się taśmami nie zajmuję i nie będę zajmowała i nie chcę; aby brały udział w polityce	Kidawa	neg
5e38950193698d26b47a28d9	"Córka Kornela Morawieckiego odpowiada Wałęsie: ""Tata był bohaterem walki o wolną Polskę! To Wałęsa zdradził"""	Polska	neutr
5e38951793698d26b47a291b	"Jedzie po instrukcje? Kidawa-Błońska spotka się w Brukseli z Tuskiem. Siemoniak: Będzie to ""rozmowa; rada; wspólna ocena"" sytuacji"	Kidawa	neg
5e38951f93698d26b47a2932	"Kidawa-Błońska stwierdziła; że ""zło musi być nazywane po imieniu"" - więc powiedzmy otwarcie - KO to zło; które nie odpuści nawet zmarłym"	Kidawa	neutr
5e38952693698d26b47a2948	"Morawiecki był dla Wałęsy ""zdrajcą""; a Jaruzelski? ""Odchodzi jeden z wielkich; ale z pokolenia zdrady. Zostawmy to Panu Bogu"""	Morawiecki	neutr
5e38952993698d26b47a294f	"Nie wstyd mu? Schetyna; członek ""Solidarności Walczącej""; oklaskuje przemówienie Wałęsy atakującego śp. Kornela Morawieckiego"	Morawiecki	neutr
5e38954293698d26b47a2993	"Łęski w ""Salonie Dziennikarskim"": Kornel Morawiecki na zawsze pozostał wzorem człowieka niezłomnego w trudnych czasach"	Morawiecki	pos
5e38954693698d26b47a29a0	Co autor miał na myśli? Biedroń zachwycony Kwaśniewskim: Prezydent wysokoprocentowy jeśli chodzi o poparcie	Biedroń	neutr
5e38954793698d26b47a29a1	Ambasador RP w Waszyngtonie dziękuje administracji Trumpa: za ich entuzjazm; który doprowadził do historycznej decyzji	Trump	pos
5e38954d93698d26b47a29b4	Historyczna chwila! Prezydent USA Donald Trump podpisał zgodę na ruch bezwizowy z Polską	Trump	pos
5e38955e93698d26b47a29e6	"To trzeba przypomnieć! Mocne słowa Kornela Morawieckiego do Lecha Wałęsy: ""Pan jest otoczony gronem klakierów; agentów"""	Morawiecki	unk
5e38956393698d26b47a29f5	"Tak blisko mu do Moskwy? Korwin-Mikke: Polska powinna zawrzeć sojusz z Rosją; jeśli niemożliwy będzie ""dwustronny sojusz z USA"""	Polska	neutr
5e38957093698d26b47a2a12	"Kierwiński z Piechocińskim grzmią: Coraz więcej śmierci trafia do Polski. Łęski: ""Manipulacja level hard"". GIOS: To świadczy o rozwoju branży"	Polska	neutr
5e38957393698d26b47a2a1a	"""Morawiecki może pobije Cyrankiewicza"". Absurdalne teorie po słowach prezesa PiS. Brudziński: Wykluczacie poczucie humoru?"	Morawiecki	unk
5e38958093698d26b47a2a43	"Jak Kosiniak–Kamysz usiłował bryłką ruskiego węgla wybielić PSL. ""Nie zamydlą oczu nikomu"""	Kosiniak-Kamysz	neg
5e38959193698d26b47a2a74	KO ma zastrzeżenia do rejestracji nowego kandydata PiS po zmarłym Kornelu Morawieckim. Sobolewski: Wszystko zgodnie z prawem	Morawiecki	neutr
5e3895a393698d26b47a2aa3	Lubnauer: Kornel Morawiecki to postać zasłużona dla Polski z lat 80. Cenię go za dokonania z czasów PRL; gdy trzeba było odwagi	Polska	neutr
5e3895aa93698d26b47a2ab9	"Przypominamy ważny wywiad Kornela Morawieckiego: To pierwszy rząd; który próbuje włączyć do obiegu wykluczonych. To jest duch ""S"""	Morawiecki	unk
5e3895ae93698d26b47a2ac3	"NASZ WYWIAD. Bohater ""Solidarności Walczącej"" o Kornelu Morawieckim: ""Był wizjonerem; którego nie wszyscy rozumieli"""	Morawiecki	pos
5e3895cb93698d26b47a2b1b	"Amerykański generał: ""Trump bardzo lubi Polskę i docenia to; przez co przeszła. Ja sam bardzo dobrze wspominam Polaków"""	Trump	pos
5e3895de93698d26b47a2b4c	SONDAŻ. Co za nokaut! Kidawa-Błońska lepszą kandydatką na premiera niż Schetyna. Lider PO usunie się w cień? SPRAWDŹ	Kidawa	pos
5e3895ef93698d26b47a2b78	"Jest odpowiedź na artykuł ""Jewish Insider"". Rzecznik prezydenta: To po prostu nieprawda. SPRAWDŹ; co powiedział Andrzej Duda"	Duda	neutr
5e3895ef93698d26b47a2b79	Co jeszcze wymyśli Lewica przed wyborami? Robert Biedroń obiecuje nowy podział terytorialny kraju	Biedroń	neg
5e38960993698d26b47a2bc4	Szef rządu jednoznacznie: Domaganie się od Polski rekompensat jest nie tylko niewłaściwe; ale też uwłaczające prawdzie historycznej	Polska	pos
5e38960e93698d26b47a2bd3	Polska powinna do 2030 r. zrezygnować z węgla? Duda: Powinniśmy przebudowywać miks energetyczny. Robimy tyle; ile jesteśmy w stanie	Polska	neutr
5e38961493698d26b47a2bdc	Prezydent Duda o kulisach rozmowy z Donaldem Trumpem: Głównym tematem była współpraca wojskowa. Pytałem również m.in. o Syrię	Duda	neutr
5e38962b93698d26b47a2c1b	"Czy Kidawa-Błońska obieca; że PO na zawsze rezygnuje z polityki ""totalności""? Bez tego słowa o ""współpracy; a nie kłótniach""; nie znaczą nic"	Kidawa	neg
5e38963593698d26b47a2c35	"Liroy-Marzec ujawnia kulisy odejścia z Konfederacji: ""Korwin-Mikke powiedział; że w konflikcie poparłby Rosję; nie Polskę"""	Polska	pos
5e38963793698d26b47a2c3a	Morawiecki w reakcji na słowa Macrona: Porozumienie ws. klimatu musi uwzględniać realia polskiej gospodarki	Macron	neutr
5e38964493698d26b47a2c61	"Internauci zachwyceni efektami spotkania prezydentów Dudy i Trumpa! ""Pachnie drugą kadencją"" ""Wizy do Ameryki zniesione"""	Duda	pos
5e38964493698d26b47a2c62	"Dlaczego USA zwiększy obecność swoich żołnierzy w Polsce? Trump: ""Mamy w Polsce prezydenta; którego lubię i jest to do zrobienia"""	Trump	pos
5e38964893698d26b47a2c6e	Jeśli PiS sięgnie po wyborczy rekord; to już naprawdę będzie to inna; nowa Polska. To będzie faktyczny moment konstytucyjny	Polska	neutr
5e38964893698d26b47a2c6f	"Bagatelizuje aferę? Kidawa-Błońska: Nie rozumiem; dlaczego jest takie zainteresowanie ""Sokiem z Buraka"". Widziałam gorsze rzeczy"	Kidawa	pos
5e38965493698d26b47a2c87	"Macron krytykuje Polskę za ""blokowanie walki z kryzysem klimatycznym"" i podburza młodych: ""Jedźcie tam protestować"". Waszczykowski odpowiada"	Macron	neg
5e38966f93698d26b47a2cd3	TYLKO U NAS. Premier Morawiecki: Mam nadzieję; że wiele osób wróci z emigracji do Polski. Łzy mam; żon; babć zostaną otarte	Morawiecki	neutr
5e38967793698d26b47a2ce9	"Premier Morawiecki przedstawił ""Piątkę dla przedsiębiorców"". Na co mogą liczyć właściciele firm? Mały ZUS; to dopiero początek. SPRAWDŹ"	Morawiecki	pos
5e38967893698d26b47a2cea	Opadają maski! Partner Biedronia za adopcją dzieci przez homoseksualistów. Skasował wpis; ale w internecie nic nie ginie	Biedroń	neg
5e38967993698d26b47a2cef	Minister o szczegółach deklaracji; którą mają podpisać Duda i Trump: Uszczegółowi obecność wojsk USA w Polsce. Dokument jest gotowy	Trump	neutr
5e38968193698d26b47a2d07	Morawiecki i Schetyna mieli odwiedzić Ząbkowice Śląskiego tego samego dnia! Szef PO jednak nie dotrze... Przestraszył się?	Morawiecki	neutr
5e38968b93698d26b47a2d1f	Prezydent Duda powołał Jerzego Kwiecińskiego na stanowisko ministra finansów. Pozostanie też szefem resortu inwestycji i rozwoju	Duda	neutr
5e38968e93698d26b47a2d23	"A to dobre! Kidawa-Błońska: ""Schetyna będzie miał swój udział w rządzie. Działamy zespołowo; ale to ja będę podejmowała decyzje"""	Kidawa	neg
5e3896a493698d26b47a2d60	Miażdżąca przewaga Andrzeja Dudy nad Małgorzatą Kidawą-Błońską w sondażu prezydenckim. Na trzecim miejscu Biedroń	Biedroń	neutr
5e3896a693698d26b47a2d66	"Chcą złamać konstytucję? Lesbijki w ""GW"" domagają się; by Polska uznała ich niemieckie małżeństwo: ""Będziemy walczyć do końca"""	Polska	neutr
5e3896b893698d26b47a2d9e	"Briefing PSL w Olsztynie. Kukiz straszy ""atakiem PiS na samorządy"". Kosiniak-Kamysz wzywa do podpisania paktu na rzecz zdrowia"	Kosiniak-Kamysz	pos
5e3896c693698d26b47a2dbb	"SONDAŻ. Polacy za jedno z najważniejszych zagrożeń dla Polski uważają ruchy LGBT. Lis wściekły: ""Chyba wolę tego nie komentować"""	Polska	neutr
5e3896d193698d26b47a2ddb	"Kiedy wizyta Donalda Trumpa w Polsce? Wiceszef KPRP: ""Deklaracja dotyczyła jesieni tego roku"". Dalsze ustalenia w Nowym Jorku"	Trump	neutr
5e3896d493698d26b47a2de1	"Polska Fundacja Narodowa odpowiada na zarzuty Onet.pl. PFN: ""Spoty obejrzało ponad 100 milionów amerykańskich odbiorców"""	Polska	unk
5e3896d993698d26b47a2df2	Morawiecki: PiS będzie dalej stało na straży polskich rodzin; polskich wartości; będziemy po prostu stali na straży normalności	Morawiecki	pos
5e3896da93698d26b47a2df6	Czy Kidawa-Błońska byłaby dobrym premierem? Ciekawe wyniki badania. Dla prawie połowy to kandydat całkowicie obojętny (a może i nieznany)	Kidawa	neg
5e3896db93698d26b47a2df7	Jak tak można?! Kidawa-Błońska przekonuje; że rząd nie walczy z mafiami lekowymi. Nie zna noweli prawa farmaceutycznego?	Kidawa	neg
5e3896e193698d26b47a2e07	"Niebywałe! Kidawa-Błońska odcina się od akcji #SilniRazem: ""To nie jest mój hashtag i jego na moim billboardzie nie ma"""	Kidawa	neg
5e3896e293698d26b47a2e0a	Kandydatka Kidawa-Błońska gwarantuje 6;5 mln Polaków „ponad szejset więcej złoty miesięcznie”. Czy jest na sali lekarz?	Kidawa	neg
5e3896e693698d26b47a2e13	Tusk jak Kidawa-Błońska. Przechadzkę połączył ze sprzątaniem po psie. Tabloid publikuje serię zdjęć ze spaceru byłego premiera	Kidawa	neutr
5e3896fd93698d26b47a2e49	"Biedroń wysiadł z ""Lewicobusa"" i obiecuje wyborcom: ""Kolej trafi do każdego powiatu; a autobus do każdej gminy"""	Biedroń	pos
5e38970793698d26b47a2e67	Ktoś mu uwierzy? Schetyna przekonuje: Małgorzata Kidawa-Błońska jako ewentualna premier nie będzie sterowana z tylnego siedzenia	Kidawa	pos
5e38971b93698d26b47a2ea0	"Premier Morawiecki podczas spotkania z wyborcami: ""Polacy byli okradani w biały dzień"" ""Dopiero rząd PiS zrobił z tym porządek"""	Morawiecki	neutr
5e38972793698d26b47a2eba	Kosiniak-Kamysz po stronie totalnej opozycji? Lider PSL wyklucza koalicję z PiS: Nie da się połączyć z kimś; kto chce cię wyeliminować	Kosiniak-Kamysz	neutr
5e38973293698d26b47a2ed8	Morawiecki w Katowicach: Co by powiedzieli nasi przodkowie? Co by powiedział Korfanty? Rymer? Powiedziałby: Starajcie się o Polskę	Morawiecki	pos
5e38973b93698d26b47a2ef2	"Znów chcą grillować Polskę! Komisja PE będzie interweniować w sprawie społeczności LGBT i ""zastraszania"" sędziów"	Polska	neutr
5e38974493698d26b47a2f0b	"Wymowny wykres! Coraz więcej dzieci wyjeżdża na wakacje. Premier Morawiecki komentuje: ""Sprawia szczególną radość"""	Morawiecki	neutr
5e38975793698d26b47a2f38	"""Stary"" Sejm wznowi obrady po wyborach. Kidawa-Błońska sięga po teorie spiskowe: ""To znaczy; że PiS ma jakiś ukryty plan"""	Kidawa	neg
5e38975993698d26b47a2f3c	Schetyna przelicytował? 44 proc. badanych uważa; że Kidawa-Błońska powinna zastąpić go na stanowisku lidera PO. SONDAŻ	Kidawa	pos
5e38975c93698d26b47a2f43	Ludowcy poprą w PE kandydaturę Wojciechowskiego. Szef PSL zapewnia: Zabiegaliśmy żeby ta funkcja była dla Polski; dobrze; że tak jest	Polska	neutr
5e38978193698d26b47a2fac	To jakaś obsesja? Szymon Hołownia: Niech jak najszybciej opustoszeją te kościoły; w których Pan Jezus jest członkiem PiS-u	Hołownia	neg
5e38978c93698d26b47a2fcc	"Polakom trudno uwierzyć; że po wolności słowa i wolności do działania przyszła wolność ekonomiczna. Byliśmy terenem eksploracji dla ""Bandy liberałów""; która uwłaszczała Polskę"	Polska	neutr
5e38979f93698d26b47a2ffa	Wyborczy romans PSL z Kukiz'15 trwa w najlepsze. Władysław Kosiniak-Kamysz o Pawle Kukizie: Wierny idei i ideałom	Kosiniak-Kamysz	neutr
5e3897a193698d26b47a2ffd	RELACJA. Konwencja programowa PiS. Premier Morawiecki: Jesteśmy partią polskiego dobrobytu! Polska jest i będzie wielka	Morawiecki	pos
5e3897af93698d26b47a3026	Jaki jest plan PSL? Kosiniak-Kamysz: Idziemy do wyborów za przywróceniem braterstwa; za normalnością; współpracą	Kosiniak-Kamysz	pos
5e3897b993698d26b47a3042	"Kosiniak-Kamysz chce ""elegancko"" prezentować postulaty. ""Nie mamy wielkich pieniędzy; tak jak inne partie; ale mamy wielkie serca"""	Kosiniak-Kamysz	pos
5e3897bc93698d26b47a304c	Prezes PiS w Białymstoku: Za czasów rządu PO-PSL miała miejsce kleptokracja. Polska byłaby bogatsza; gdybyśmy nie byli rabowani	Polska	neutr
5e3897c693698d26b47a305f	Kosiniak-Kamysz spotkał się z Międlarem. Ośrodek Monitorowania Zachowań Rasistowskich i Ksenofobicznych bije na alarm. PSL odpowiada	Kosiniak-Kamysz	neutr
5e3897d293698d26b47a3082	Minister Kwieciński zapewnia: Polska jest przygotowana również na twardy brexit; ale wolelibyśmy go uniknąć	Polska	pos
5e3897d593698d26b47a3089	Wicepremier Gowin zapewnia: Polska nie wejdzie do strefy euro w ciągu kilkunastu lat; bez względu na to; kto będzie rządził	Polska	neutr
5e3897df93698d26b47a30a7	Fakt24.pl oburzony pokazywaniem polskim dzieciom niemieckiej agresji na Polskę?	Polska	neg
5e3897ec93698d26b47a30ca	Prezydent Duda na spotkaniu z ambasadorami RP: Chcę; abyście byli aktywni w ukazywaniu prawdziwego oblicza Polski	Duda	pos
5e3897fc93698d26b47a30f7	Szczerski o ewentualnym terminie wizyty Donalda Trumpa w Polsce: Między październikiem a początkiem grudnia	Trump	neutr
5e3897fd93698d26b47a30f9	"Są już nierozłączni? Kukiz rusza w podróż z Kosiniakiem-Kamyszem. ""Wspólna trasa; wspólna sprawa. Pomóżcie nam budować centrum!"""	Kosiniak-Kamysz	pos
5e38980393698d26b47a3106	Ot i cała opozycja. Kidawa-Błońska: Kaczyński złamał protokół. Morawiecki nie powinien mówić o reparacjach na Westerplatte	Kidawa	neg
5e38980c93698d26b47a311d	"Leszek Miller próbował skrytykować obchody 1 września; ale popełnił wpadkę. Internauci: ""Nie słuchał Pan wystąpienia prezydenta Dudy"""	Duda	neutr
5e38980e93698d26b47a3122	"""Totalsi"" się doczekali! Mike Pence: Jesteśmy wdzięczni prezydentowi Dudzie za jego zaangażowanie; aby wzmocnić praworządność w Polsce"	Duda	pos
5e38981c93698d26b47a314b	"Internauci zachwyceni wystąpieniem prezydenta Dudy. ""Tym przemówieniem wygrał sobie wybory 2020 w pierwszej turze"""	Duda	pos
5e38981f93698d26b47a3152	NASZ WYWIAD. Opozycja krytykuje PiS za nieobecność Trumpa. Krajewski: Sięgają po spiskowe teorie; nawet wbrew interesowi Polski	Trump	neutr
5e38982d93698d26b47a317a	Werner odchodzi z TVN24! Dziennikarka wyjeżdża z Polski. Będzie prowadziła hotel... na egzotycznej wyspie	Polska	neg
5e38983c93698d26b47a3198	"Dobry wujek z Brukseli przemówił... Tusk o przełożeniu wizyty Trumpa: ""Ubolewam nad stratami wizerunkowymi dla Polski"""	Trump	neg
5e38984d93698d26b47a31c6	Trump odwołał wizytę; Sikorski; Rostowski; Sienkiewicz; Zdrojewski; Giertych i inni wyszli na żer	Trump	neutr
5e38984f93698d26b47a31ce	Dla Polski to bolesne; ale to nie jest pretekst. Trump ma wybory za pasem; zlekceważenie huraganu mogłoby go słono kosztować	Polska	neutr
5e38985993698d26b47a31e8	"Lisicki oburzony listem byłych ambasadorów do Trumpa. ""Można mówić o donosie na Polskę czy wręcz o zdradzie interesów narodowych"""	Polska	neg
5e38986a93698d26b47a3215	Polska ma być włączona przez Trumpa do programu bezwizowego. Formalności związane z wyjazdem do USA jednak nie znikną	Polska	neutr
5e38987b93698d26b47a323d	"Polonia reaguje na list senatorów USA ws. 447. ""Pomniejszacie wagę cierpienia obywateli Polski; którzy nie byli Żydami"""	Polska	neutr
5e38988393698d26b47a3252	Byli dyplomaci skarżą się na Polskę. Waszczykowski: Skandaliczne i niegodne zachowanie. Cieszę się; że nie są już ambasadorami	Polska	neutr
5e38988593698d26b47a3258	Byli listy piszą. Do prezydenta Trumpa. Do Obamy nie napisali; choć mówił o polskich obozach śmierci	Trump	neutr
5e38988693698d26b47a325b	Premier Morawiecki dla TVN: Ta mowa nienawiści była absolutnie naganna. Dobrze się stało; że minister Piebiak podał się do dymisji	Morawiecki	neutr
5e38989293698d26b47a3279	"Szczyt bezczelności! Byli ambasadorowie atakują Polskę i piszą list do Trumpa: ""Przybywa Pan do kraju; który nie jest praworządny"""	Polska	neg
5e38989693698d26b47a3286	Małgorzata Kidawa-Błońska broni „spadochroniarzy”: Konserwatywni kandydaci budzą emocje; ale potwierdzili; że akceptują program KO	Kidawa	neutr
5e38989693698d26b47a3287	Playmaker Morawiecki. Coraz silniejsza pozycja premiera; który zgarnia kolejne polityczne kumulacje	Morawiecki	pos
5e38989f93698d26b47a329b	"Biedroń chwali postkomunistów i broni Senyszyn: ""To taka przenośnia. Nie chodzi o krzyż"". I to ma być nowa jakość lewicy?!"	Biedroń	neg
5e3898a093698d26b47a32a0	"""The WP"" chce odwołania wizyty Trumpa. Wróblewski dla wPolsce.pl: Sikorski jak nic dyktował żonie; a żona spisywała i wysyłała"	Trump	neg
5e3898a893698d26b47a32b2	"Porozumienie Kukiza i PSL kwitnie. Kosiniak-Kamysz: ""Niech pierwszy rzuci kamieniem ten; kogo noc piątkowa nigdy nie uwiodła"""	Kosiniak-Kamysz	neutr
5e3898af93698d26b47a32bf	Afera w Inowrocławiu? Kidawa-Błońska nie widzi problemu: Zdaje się; że tam nie ma żadnych farm trolli. TVP wzięła za cel Krzysia Brejzę	Kidawa	neg
5e3898b993698d26b47a32da	Minister Ardanowski: Polskie rolnictwo to wielka szansa dla rozwoju kraju. Pierwsze wypłaty związane z suszą już we wrześniu	Polska	unk
5e3898ba93698d26b47a32de	Będą dopłaty dla rolników w związku z suszą! Premier Morawiecki: Polska musi być jak tarcza i w biedzie pomagać polskiemu rolnikowi	Morawiecki	pos
5e3898c193698d26b47a32f0	Mistewicz ocenia wystąpienie Morawieckiego: Przeniósł kampanię na obszar konkretu. Druga strona będzie uciekać w emocje	Morawiecki	neutr
5e3898c593698d26b47a32f8	Morawiecki na konwencji w Bydgoszczy: Nasi konkurenci sprzedawali srebra rodowe. Teraz instytucje zaczęły działać jak trzeba	Morawiecki	neutr
5e3898c593698d26b47a32f9	Premier Morawiecki w Bytowie: Inwestycje są motorem wzrostu gospodarczego w Polsce	Morawiecki	pos
5e3898d293698d26b47a331f	Prezydent: IIWŚ rozpoczęła się od hitlerowsko-sowieckiej napaści na Polskę we wrześniu 1939 r. Niestety; wielu próbuje fałszować historię	Polska	pos
5e3898da93698d26b47a3335	Wiceszef MSZ: Liczymy; że mimo braku połączenia sprawy KRS i sprawy z Niemiec; TSUE zastosuje do Polski te same kryteria	Polska	neutr
5e3898fb93698d26b47a3385	Specjalista ds. wizerunku: Biedroń na prezydenta? To można włożyć między bajki. Jest w fatalnej sytuacji wizerunkowej	Biedroń	neg
5e38990193698d26b47a3396	"Emmanuel Macron przyjedzie do Polski. Morawiecki zapowiada wizytę prezydenta Francji: ""Pora na odnowienie partnerstwa"""	Macron	pos
5e38990e93698d26b47a33b9	"Czaputowicz: Polska ważnym punktem odniesienia dla polityki USA. ""Współpraca z Polską ma zasadnicze znaczenie dla Stanów Zjednoczonych"""	Polska	pos
5e38991893698d26b47a33d5	Spurek promuje absurdalny wegański pomysł. Chce zwiększyć ceny... mięsa. Internauci wyśmiewają europosłankę Biedronia	Biedroń	neg
5e38991f93698d26b47a33de	"Współpracownik Liroya: ""Cztery lata K ‘15 w Sejmie zostały zmarnowane. Kukiz nie próbował zrealizować żadnego z przedwyborczych postulatów"""	Liroy-Marzec	unk
5e38992093698d26b47a33e1	Liroy-Marzec dla wPolsce.pl: Gdy PSL tonie; Paweł Kukiz wyciąga do nich rękę. Małpa z brzytwą to wymyśliła; a reszta łyknęła	Liroy-Marzec	neutr
5e38992693698d26b47a33f5	"Premier Morawiecki założył konto na Facebooku. Szef rządu: ""Nie mogło mnie z Państwem zabraknąć"""	Morawiecki	pos
5e38994193698d26b47a343c	Berlin przejrzał na oczy? Czaputowicz: Niemcy zrozumiały; że bez Polski nie można realizować poważnych projektów w Unii	Polska	pos
5e38994393698d26b47a3441	Tak polski rząd wspiera potrzebujących. Minister Woś: Na pomoc humanitarną Polska przeznaczyła ok. 2;8 mld zł	Polska	pos
5e38994493698d26b47a3444	"Szok! Biedroń zamyka Wiosnę? ""Wprost"" o tajnym dokumencie: Partia Biedronia po wyborach ma się połączyć z SLD i przestać istnieć"	Biedroń	neutr
5e38994a93698d26b47a3455	Szef rządu mobilizuje: Uważamy; że Polska może być lepsza; to nasze podstawowe zobowiązanie. Chcemy przebijać szklane sufity	Polska	neutr
5e38994c93698d26b47a345a	Premier Morawiecki: Nie będzie naszej zgody na podrzynanie gardeł kukłom; ani na żadne obrażanie Polaków	Morawiecki	pos
5e38995f93698d26b47a3485	Bez walki Polski by nie był. Żyjące obecnie pokolenia mają obowiązek pokonać kolejną kolorową zarazę	Polska	neutr
5e38996293698d26b47a348a	Konwencja PSL w Płocku. Kosiniak-Kamysz: Nie jesteśmy anty-PiS ani anty-opozycją; jesteśmy za demokratyczną i sprawiedliwą Polską	Polska	pos
5e38998a93698d26b47a34f1	Premier Morawiecki: 99 lat temu Polacy obronili Europę; wpłynęli na losy świata. Z bronią w ręku ukształtowali granicę Polski	Polska	neutr
5e38998d93698d26b47a34fd	"Stanowczy głos Brudzińskiego. Europoseł PiS porównuje happening LGBT do sowieckiej dziczy: ""Z Bożą pomocą obronimy Polskę"""	Polska	pos
5e38999693698d26b47a3516	A jednak! Członkowie Lewicy Razem zaakceptowali w referendum start pod szyldem SLD. Biedroń: Porozumienie na lewicy jest silne	Biedroń	neutr
5e38999a93698d26b47a351d	Defilada w Katowicach z okazji Święta Wojska Polskiego. Weźmie w niej udział ok. 2;6 tys. żołnierzy	Polska	neutr
5e38999e93698d26b47a352c	Czerscy; jak Niemcy. Nie chcą przeniesienia amerykańskich wojsk do Polski	Polska	neutr
5e3899bb93698d26b47a357e	Ambasador Polski przy NATO: Na zwiększenie obecności wojsk USA w Polsce jest zgoda wszystkich sił politycznych w Stanach	Polska	neutr
5e3899bf93698d26b47a3587	"Najpierw prowokuje; potem opowiada o hejcie i twierdzi; że walczy o przyszłość Polski. Przesłodzona laurka dla Dulkiewicz w ""Newsweeku"""	Polska	neutr
5e3899bf93698d26b47a358a	"Andruszkiewicz do Biedronia: ""Zestawienie abp. Jędraszewskiego z nazistowskim zbrodniarzem to podłość i chamstwo"""	Biedroń	neg
5e3899fd93698d26b47a362c	Kidawa-Błońska kandydatką PO na marszałka Sejmu. Schetyna dramatyzuje: Sejm przechodzi ogromny kryzys wizerunkowy	Kidawa	neg
5e389a0093698d26b47a3635	Dzień pełen politycznych transferów. Powstały dwa nowe koła poselskie. W jednym Liroy-Marzec; a w drugim czwórka posłów Kukiz'15	Liroy-Marzec	neutr
5e389a0793698d26b47a3649	"Ostre starcie na Twitterze. Bosak zaczepia Rzepeckiego; poseł Kukiz'15 odpowiada... zdjęciem z ""Tańca z gwiazdami"""	Bosak	neg
5e389a3193698d26b47a36ba	UJAWNIAMY. Kampania nie ruszyła; a politycy Polskiego Stronnictwa Ludowego już kolportują ulotki wyborcze!	Polska	unk
5e389a3f93698d26b47a36e4	To koniec marzeń Wojciechowicza. Wiosna Biedronia ogłasza: Nie wystartuje z list Lewicy i nie będzie z nami współpracował	Biedroń	neutr
5e389a5493698d26b47a3720	"Lis znowu o tym samym! Naczelny ""Newsweeka"" porównuje Polskę do Rosji. „Mamy arogancką; pazerną; gardzącą społeczeństwem władzę”"	Polska	neg
5e389a6993698d26b47a3756	Miller bezlitosny dla pomysłu Czarzastego; Zandberga i Biedronia: Ta koalicja powstała z przypadku. Nie była ideowym zamiarem	Biedroń	neg
5e389a7793698d26b47a377d	Parafrazując: to nie jest festiwal polityczny. Tuleya bryluje u Owsiaka. Szef WOŚP: To kawałek wolnej Polski; która mówi własnym głosem	Polska	neutr
5e389a8793698d26b47a37ad	W przyszłym tygodniu lewica przedstawi liderów list. Biedroń: Jeśli obejmę mandat w Sejmie lub Senacie; mój mandat w PE wygaśnie	Biedroń	neutr
5e389a9a93698d26b47a37e3	"Polski urzędnik w gabinecie von der Leyen? ""DGP"" o zabiegach polskiego rządu. ""Warszawa zdaje sobie sprawę; że to nie będzie proste"""	Polska	unk
5e389aa093698d26b47a37ec	"Troska o wspólny dom. Wiceminister środowiska w tygodniku ""Sieci"": Człowiek jest koroną stworzenia. Polska szkoła ekologii może być przykładem"	Polska	pos
5e389ab093698d26b47a381b	Napieralski poucza Biedronia: Jeżeli nie wystartuje w wyborach; to na pewno bardzo osłabi lewicową koalicję	Biedroń	neg
5e389abc93698d26b47a383d	Trump wygłosi przemówienie podczas obchodów wybuchu II wojny światowej w Polsce. W połowie sierpnia szczegóły wizyty prezydenta USA	Trump	neutr
5e389ac293698d26b47a384c	Odlot „Gazety Wyborczej”: Trump jest faszystą; ale Kaczyński jeszcze większym; skoro prezydent USA go naśladuje	Trump	neg
5e389ad893698d26b47a387e	1 sierpnia rozpoczyna się przewodnictwo Polski w RB ONZ. Jakie mamy priorytety? Szef MSZ wskazuje m.in. ochronę ludności cywilnej	Polska	neutr
5e389ae993698d26b47a38ab	Marsz LGBT w Białymstoku. Skandaliczna prowokacja Biedronia: Zmieńmy oblicze tej ziemi. Jesteśmy nie do zatrzymania	Biedroń	neg
5e389af193698d26b47a38c3	Prezydent Białegostoku upomina Biedronia i spółkę: Miastu potrzebny jest w tej chwili spokój; wyciszenie; a nie najazd polityków	Biedroń	neg
5e389af393698d26b47a38cb	"Nowy numer ""Sieci"": Idzie potężny atak na Polskę. Marzena Nykiel ujawnia niebezpieczny scenariusz środowisk promujących ideologię LGBT"	Polska	neutr
5e389af693698d26b47a38d3	Opozycja kłóci się o marsze LGBT. Bobińska oskarża Biedronia: Uczynił z tego spotkanie wyborczo-polityczne. Atakuje rządy PO	Biedroń	neg
5e389afc93698d26b47a38e1	"Łęski w ""Salonie Dziennikarskim"": Ursula von der Leyen dała sygnał; że chce pewnego resetu i dobrych relacji z Polską"	Polska	pos
5e389b0493698d26b47a38f8	SONDAŻ. Wśród Polaków rośnie zadowolenie z pracy prezydenta Dudy; premiera Morawieckiego i rządu	Duda	pos
5e389b1193698d26b47a3913	Poseł Kukiz'15 przechodzi do PiS. Kaczmarczyk: Praca dla ludzi – praca dla Polski. Tę misję doskonale rozumie prezes Kaczyński	Polska	pos
5e389b1693698d26b47a3923	Kulisy rozmów Morawieckiego z von der Leyen! Rzecznik rządu ujawnia: Premier rozmawiał o tekach; które interesują Polskę	Polska	neutr
5e389b1d93698d26b47a3935	"Spotkanie Morawiecki-von der Leyen trwało dłużej niż planowano! ""Spełniło nasze oczekiwania w ogromnej liczbie spraw"""	Morawiecki	neutr
5e389b4f93698d26b47a39b8	"Premier Morawiecki i Kuba Błaszczykowski zapowiadają inwestycje w sport. ""Wierzę; że osiągniemy wielkie sukcesy w piłce nożnej"""	Morawiecki	neutr
5e389b5a93698d26b47a39d5	"Dr Sławomir Dębski po wyborze von der Leyen: ""Wynik europejskich negocjacji wzmocnił pozycję we Wspólnocie premiera Morawieckiego"""	Morawiecki	pos
5e389b6893698d26b47a39fd	Większość sympatyków Biedronia nie tylko nie wie; że mówi marksizmem kulturowym; ale prawdopodobnie nigdy się tego nie dowie!	Biedroń	neg
5e389b7b93698d26b47a3a28	"Taki pewny swego? Biedroń: ""Idziemy; żeby wygrać z PiS-em i zmienić oblicze Polski"". Pytany o konkrety odpowiada: Nie rozmawialiśmy"	Polska	neutr
5e389b8a93698d26b47a3a4f	"Kolejny atak KE na Polskę! Timmermans: ""Jeśli będzie trzeba; nie zawahamy się przed skierowaniem sprawy do TSUE"""	Polska	pos
5e389b9793698d26b47a3a74	KE nie przestaje grillować Polski! Jest wniosek o kolejne wysłuchanie ws. praworządności. Timmermans: Nie zmieniamy kursu	Polska	neutr
5e389b9993698d26b47a3a7d	"Ludowcy zadowoleni z decyzji PO. Sawicki: Nie ma już ""hamletyzowania"". Kosiniak-Kamysz: My jesteśmy szczęśliwi"	Kosiniak-Kamysz	neutr
5e389ba093698d26b47a3a8f	Wicepremier Sasin: Na obchodach 80. rocznicy wybuchu IIWŚ w Warszawie będzie Donald Trump; mamy to już potwierdzone	Trump	neutr
5e389ba793698d26b47a3a97	Mateusz Morawiecki liderem rankingu zaufania wśród polityków! SONDAŻ: Na podium Andrzej Duda i Jarosław Kaczyński	Duda	pos
5e389ba793698d26b47a3a98	Premier Morawiecki o 500 plus dla niepełnosprawnych: Demokracja musi być demokracją z sumieniem	Morawiecki	pos
5e389baa93698d26b47a3aa3	Szef KPRM: Stary skład KE z Timmermansem chciał rzutem na taśmę zrobić coś; co uderzy w rząd Polski. To skandaliczne	Polska	neg
5e389bc893698d26b47a3af7	WYWIAD. Prezes PiS: Merkel zadzwoniła do premiera Morawieckiego z przeprosinami po odrzuceniu kandydatury Szydło	Morawiecki	neutr
5e389bcc93698d26b47a3afd	Nowa para prezydencka Litwy z wizytą w Polsce. Prezydent Duda: To dla nas wielki znak jeżeli chodzi o budowanie relacji. WIDEO	Duda	pos
5e389bcf93698d26b47a3b07	"Biedroń drwi z porażki Szydło. Prof. Pawłowicz punktuje: ""Zdradziłeś wyborców; zdradziłeś Polskę"""	Polska	neutr
5e389bd393698d26b47a3b16	"Pyza i Wikło prześwietlają Biedronia w ""Sieci"": Wiosna jawi się jako folwark rodzinny; klika stworzona w interesie wąskiego grona"	Biedroń	neg
5e389c0593698d26b47a3b93	"Lubnauer atakuje Biedronia i ogłasza niczym wizjonerka: ""Są wyjątkowe czasy; wymagające wyjątkowych rozwiązań"""	Biedroń	neutr
5e389c2293698d26b47a3bdc	"Pupil elit sędziowskich szczuje na Polskę w ""Die Welt""! Matczak: Pod słowem „reforma” kryje się pozbawienie sądownictwa niezależności"	Polska	neutr
5e389c5993698d26b47a3c6c	Podwyżka dla nauczycieli od 1 września! Prezydent Andrzej Duda podpisał nowelizację. SPRAWDŹ SZCZEGÓŁY	Duda	pos
5e389c7193698d26b47a3cae	"Były wiceprezes TK kontra prezydent. Duda zabrał głos: ""Każdego wolno krytykować tylko nie jedną grupę? Otóż się z tym nie zgadzam"""	Duda	neutr
5e389c7b93698d26b47a3cc9	Anna Fotyga: Rola Polski będzie wzrastała; choć ten wzrost niekoniecznie będzie wprost uznawany. Nie każdemu to odpowiada	Polska	pos
5e389c8993698d26b47a3cf3	WYWIAD. Hetman górnolotnie o decyzji ludowców: To jest najlepsza decyzja dla Polski. W tych wyborach wiarygodni musimy być nie tylko my	Polska	pos
5e389c9593698d26b47a3d08	Beata Szydło: Nie możemy pozwolić na to; by rechot pogardy roznosił się nad całą Polską. Dlatego zróbmy wszystko; abyśmy zwyciężyli	Polska	neg
5e389ca193698d26b47a3d2a	"""Polityka międzynarodowa to na szczęście nie jest ping-pong"". Brytyjska premier wręczyła Morawieckiemu prezent. ZOBACZ"	Morawiecki	neutr
5e389ca993698d26b47a3d40	"Duda staje w obronie Rafalskiej. Szef ""Solidarności"" pisze list do szefa EKZZ: Nie ma pan mandatu do wypowiadania się w tej kwestii"	Duda	pos
5e389cac93698d26b47a3d49	"Wniosek po szczycie: Polska jest w elitarnej grupie dwóch; trzech państw; które mogą powiedzieć Berlinowi ""nie"" w gardłowej sprawie i politycznie przeżyć"	Polska	pos
5e389cb193698d26b47a3d57	Uwaga! Twierdzą; że widzą; co chcą zrobić; więc jadą w Polskę! Koalicja Obywatelska rusza w przedwyborczą trasę	Polska	neutr
5e389cbf93698d26b47a3d7c	Ważne decyzja na linii Polska-NATO! Podpisano porozumienie o stałej współpracy w obszarze cyberobrony	Polska	pos
5e389cc893698d26b47a3d8f	Premier Morawiecki spotkał się z premierem Chorwacji: Ostatni czas pokazuje; że mamy wspólne interesy i możemy być solidarni	Morawiecki	pos
5e389cec93698d26b47a3def	Polska z mocną kartą! Premier Morawiecki rozmawiał z Ursulą von der Leyen. Wyraził zainteresowanie dobrą teką w KE	Polska	pos
5e389cec93698d26b47a3df0	"To już koniec Wiosny? Salonowi dziennikarze w TOK FM bezlitośni dla Biedronia. ""Wygląda jakby zarządzał masą upadłościową"""	Biedroń	neg
5e389cf293698d26b47a3dff	Będzie przełom? Premier Morawiecki: Być może dzisiaj RE uda się uzgodnić personalia ws. stanowisk w Unii Europejskiej	Morawiecki	neutr
5e389cf593698d26b47a3e08	„Wyborcza” wie swoje! Wieliński: Jeśli kandydatura Timmermansa upadnie; to nie dzięki PiS i V4; a EPL. Polska umie tylko wkładać kij w szprychy	Polska	neg
5e389cf893698d26b47a3e10	Nie ma to jak szacunek do koalicjanta... Czarzasty: Kosiniak-Kamysz dzisiaj powiedział to; jutro może powiedzieć tamto	Kosiniak-Kamysz	neg
5e389cfe93698d26b47a3e19	Lis dąży do politycznej wojny totalnej? „Łagodzenie sporu byłoby czystym idiotyzmem. Polską rządzą nieudacznicy”	Polska	neutr
5e389d2193698d26b47a3e74	"Ostra kłótnia w ""Studio Polska"". Matczakowi przypomniano jego wpis: RPO powinien zająć się pańską sprawą; by pozbawić tytułów"	Polska	unk
5e389d2293698d26b47a3e76	Joachim Brudziński: IKEA nie może traktować Polski jak swojego folwarku. Wara komukolwiek od naszego systemu wartości	Polska	pos
5e389d2c93698d26b47a3e8f	NASZ WYWIAD. Brudziński: Korporacje próbują narzucać totalitaryzm politycznej poprawności; Polska nie może być wobec tego bezbronna	Polska	neutr
5e389d3793698d26b47a3ea8	Dzień premiera Morawieckiego. Wątpliwe; by ktoś chciał się zamienić	Morawiecki	neutr
5e389d4393698d26b47a3eca	Minister Woś odpowiada na opinię rzecznika TSUE: Kończymy z patologią. Polska ma prawo do reformowania sądownictwa	Polska	pos
5e389d4393698d26b47a3ecc	Z kim Robert Biedroń pójdzie do wyborów? Ciekawe słowa: Zobaczymy; czy Schetyna jest przyspawany do Czarzastego	Biedroń	neutr
5e389d5093698d26b47a3eed	Prezydent Duda powołał pięciu nowych członków RDS. Wśród nich znaleźli się ministrowie; którzy weszli do rządu po wyborach do PE	Duda	neutr
5e389d6e93698d26b47a3f37	Prezydent Duda z największym zaufaniem Polaków! SONDAŻ: Kaczyński wyprzedza Tuska. Schetyna przegrywa z Zandbergiem	Duda	pos
5e389d7493698d26b47a3f4c	Polska mogłaby kupić F-35 taniej; gdyby nie decyzja szefa MON z czasów PO! Błaszczak: Klich odrzucił amerykańską propozycję	Polska	neutr
5e389d7b93698d26b47a3f5f	"Laurka dla Kozłowskiej w ""DGP""! „Polska rozpoczęła wojnę z FOD bez amunicji i szkodząc prozachodnim politykom w Mołdawii”"	Polska	neg
5e389d8493698d26b47a3f71	Koalicja ludowców z PiS po wyborach? Kosiniak-Kamysz: Nie wyobrażam sobie takiej współpracy; podobnie jak większość członków PSL	Kosiniak-Kamysz	neutr
5e389d8893698d26b47a3f81	USA wprowadzają pakiet surowych sankcji wobec Iranu. Trump: To zdecydowana odpowiedź na prowokacyjne działania	Trump	neutr
5e389d9593698d26b47a3fa6	Z Sejmu wzięte: Liroy i Jakubiak odchodzą z Konfederacji. Sojusz partii na prawo od PiS coraz słabszy	Liroy-Marzec	neutr
5e389dac93698d26b47a3fdb	"Ostra dyskusja! Uczestnicy programu ""Studio Polska"": Nie ma reakcji RPO na żadną z naszych spraw; bo nie jesteśmy przestępcami"	Polska	neutr
5e389dac93698d26b47a3fde	To mówicie; że Polska jest największym trucicielem? Upał dał się chyba we znaki obrońcom klimatu	Polska	neg
5e389dc793698d26b47a4027	"Stanowcza postawa Polski na szczycie UE. Szewczak: ""Dbamy wreszcie o własne interesy i nie damy się robić w konia"""	Polska	pos
5e389dd293698d26b47a4044	"Plan Morawieckiego już działa! Prezes PFR w wywiadzie dla ""Sieci"": Doganiamy wyżej rozwinięte kraje europejskie"	Morawiecki	pos
5e389de693698d26b47a4071	Minister Soloch: Największym sukcesem wizyty prezydenta Dudy jest podniesienie relacji z USA na wyższy poziom	Duda	pos
5e389deb93698d26b47a407c	Prezydent Duda na Wawelu: Lech Kaczyński chciałby; żebyśmy robili dla Polski niestrudzenie jak najwięcej i staramy się to robić	Duda	neutr
5e389ded93698d26b47a4081	Czaputowicz broni w Berlinie reformy wymiaru sprawiedliwości: Polski system sądowniczy jest dużo bardziej niezależny od niemieckiego	Polska	pos
5e389df493698d26b47a4097	"Żałosny poziom ""elit"". Prof. Hartman deprecjonuje sukces wizyty prezydenta Dudy w USA: ""Trza było wykupić ochronę u Ruskich. Fort Sramp"""	Duda	neg
5e389e0093698d26b47a40b7	Posiedzenie sztabu wyborczego PiS. Czerwińska: Przed nami ciężka praca przed kluczowymi dla przyszłości Polski wyborami	Polska	neutr
5e389e0493698d26b47a40c2	"Ambasador Mosbacher podkreśla znaczenie sojuszu Polski z USA: ""Dzielimy te same wartości. Rosja obawia się wszystkiego"""	Polska	pos
5e389e0c93698d26b47a40d7	NASZ WYWIAD. Rzymkowski: Po Brexicie Polska zostanie jedynym państwem UE; które będzie miało specjalne relacje z USA	Polska	pos
5e389e1393698d26b47a40ec	Michalkiewicz brnie w swoją opowieść. Publicysta przekonuje; że zna koszt zakupu samolotów F-35; które Polska ma kupić od USA	Polska	neutr
5e389e2093698d26b47a4107	"Absurd! Amnesty International atakuje Polskę i staje w obronie ""kobiet walczących z nienawiścią"". To one zakłócały Marsz Niepodległości"	Polska	neg
5e389e4993698d26b47a4177	"Opozycja już ma ""ale"" do wizyty prezydenta w USA. Sawicki: To dobre działania; ale strona Polska mogła sprzedać trochę jabłek"	Polska	neutr
5e389e4a93698d26b47a4179	Nawet oni muszą to przyznać! Neumann: Dobrze; że prezydent Duda nie jako kelner; ale jako głowa państwa rozmawia z Trumpem	Trump	neutr
5e389e4b93698d26b47a417b	Premier Morawiecki: Prezydenci Andrzej Duda i Donald Trump podkreślają strategiczne znaczenie naszego sojuszu	Morawiecki	neutr
5e389e5393698d26b47a4188	"Mocny cios w ""kastę sędziowską""! Andrzej Duda w USA: Przefarbowali się jako elita nowego państwa. Ich wpływy wciąż są duże. WIDEO"	Duda	neutr
5e389e5593698d26b47a418e	"Andrzej Duda odpowiedział dziennikarce: ""Ktoś panią oszukał. Nie ma problemu z demokracją w Polsce"". Trump: ""Też tak słyszałem"""	Duda	neutr
5e389e5993698d26b47a419a	Sojusz USA korzystny dla Polski? Prof. Nowak: W obliczu zagrożenia ze strony Niemiec i Rosji; współpraca ze Stanami to jedyne remedium	Polska	pos
5e389e6293698d26b47a41b0	Minister Błaszczak: Zwiększenie obecności wojskowej USA jest korzystne dla bezpieczeństwa Polski. Nie obawiam się Rosji	Polska	pos
5e389e6b93698d26b47a41c7	Prezydent Duda: Cieszę się; że Polska niesie pomoc ludziom dotkniętym kryzysami humanitarnymi. Te działania przynoszą efekty	Duda	pos
5e389e6c93698d26b47a41ca	KE nie wspierała Polski w walce z wyłudzeniami VAT! Świadek: Komisja ma w ręce wszystkie karty; a mimo to; nie podjęła działań	Polska	neutr
5e389e7793698d26b47a41ea	"Minister Szczerski o ""Fort Trump"": Integrujemy region nie na zasadzie deklaracji politycznych; ale budowania wspólnych interesów"	Trump	neutr
5e389e8493698d26b47a420a	"I pomyśleć; że oni chcą rządzić Polską! ""Ile macie długów w Nowoczesnej?"". Lubnauer: Dwa z czymś miliona złotych. Mniej niż trzy"	Polska	neutr
5e389e8793698d26b47a420e	Nieoficjalnie: Podczas wizyty prezydenta Dudy w USA zostanie podpisana deklaracja JPS. Będą zapisy o nowych systemach rozpoznania	Duda	pos
5e389e8793698d26b47a420f	"W co gra Falenta? Biznesmen we wniosku do prezydenta Dudy: ""Jeśli nie będę ułaskawiony; ujawnię; kto za mną stał"""	Duda	neutr
5e389e9193698d26b47a4227	TYLKO U NAS. Poseł Kukiz'15 punktuje Jakubiaka i Liroya: Nie wykazali woli współpracy. Zgubili idee; z którymi szliśmy do Sejmu	Liroy-Marzec	neg
5e389ea993698d26b47a426a	Współtwórca „Zdecentralizowanej Rzeczpospolitej” broni projektu! Prof. Dudek: To nie jest rozbicie dzielnicowe. Żenująca analogia	Duda	unk
5e389eb893698d26b47a4290	"Premier Morawiecki na Kongresie ""Polska Wielki Projekt"": ""Powinniśmy zrozumieć reguły współczesnego świata"""	Polska	pos
5e389eb993698d26b47a4293	"Rozpoczął się IX Kongres ""Polska Wielki Projekt"". List do uczestników skierował prezydent Andrzej Duda. WIDEO"	Polska	pos
5e389ec293698d26b47a42a3	"Lunch światowych przywódców i opowieść Morawieckiego o Polsce. ""Donald Trump bardzo mocno wyraził swój podziw"""	Trump	pos
5e389ed193698d26b47a42ca	Tyle zostało z obietnic. Biedroń może nie oddać mandatu do Parlamentu Europejskiego. Śmiszek: Jestem za tym; żeby był tam 5 lat	Biedroń	neutr
5e389f0c93698d26b47a4362	Prezydent ma rację: plan Tuska się nie udał; to on był autorem/wykonawcą tej próby antyreligijnego podpalenia Polski. I to będzie miało konsekwencje	Polska	neutr
5e389f1693698d26b47a437d	Jarosław Gowin: Premier Morawiecki ogłosi nowy skład rządu we wtorek. Pojawi się wiele nowych; młodych twarzy	Morawiecki	neutr
5e389f1993698d26b47a4389	Federalizacja Polski? Karczewski odpowiada: Jeśli są takie zamiary PO; to one przyniosłyby w rezultacie osłabienie państwa polskiego	Polska	unk
5e389f2b93698d26b47a43b8	"Furia Michnika w zachodnich mediach! Szef ""Gazety Wyborczej"" straszy Polską: Mogą przysłać milicję do redakcji „GW”"	Polska	neg
5e389f2f93698d26b47a43c4	"Ludowcy opuścili KE. A co mówił Kosiniak-Kamysz jeszcze kilkanaście dni temu? ""Zjednoczyliśmy opozycję. Zwyciężymy"". WIDEO"	Kosiniak-Kamysz	neutr
5e389f4093698d26b47a43e6	Gdańsk jako „wolne miasto” byłby wolny od Polski i polskich obowiązków. O co chodzi prezydent Dulkiewicz?	Polska	neg
5e389f4b93698d26b47a4405	"Pupil „kasty” nie może znieść klęski wyborczej Koalicji Europejskiej! Prof. Matczak: ""Skok na Polskę! Cztery lata kłamstw i propagandy"""	Polska	neutr
5e389f4e93698d26b47a440c	Kuźniar nie może pogodzić się z klęską KE i wyśmiewa Biedronia. Wtóruje mu Hołdys: Powinien piszczeć z zachwytu. WIDEO	Biedroń	neg
5e389f5493698d26b47a441c	Biedroń walczy o przeżycie; Tusk staje się balastem. Kto by to przewidział? Polska polityka jak majowa pogoda	Biedroń	neg
5e389f5893698d26b47a4428	Beata Szydło dementuje spekulacje: Nie będę ubiegać się o urząd prezydenta. Zaangażuję się w kampanię Andrzeja Dudy	Duda	neutr
5e389f7193698d26b47a4462	"Czemu ma to służyć?! ""Polityka"" na siłę sufluje szkodliwy przekaz o ""dwóch Polskach"": ""Zachód przegrywa ze Wschodem"""	Polska	neg
5e389f8093698d26b47a4489	SONDAŻ. Duda czy Szydło? Kto byłby lepszym kandydatem PiS na prezydenta w przyszłorocznych wyborach? SPRAWDŹ	Duda	neutr
5e389f8493698d26b47a4494	Co z Koalicją Europejską? Czarzasty przekonuje: PSL nie pójdzie sam. Wątpię; że Biedroń pójdzie po rozum do głowy. Siedzi na chmurze	Biedroń	neg
5e389f8b93698d26b47a44a9	Przygotowania do wizyty w USA. Szczerski po rozmowach w Białym Domu: Mam nadzieję; że spotkanie Duda-Trump będzie przełomowe	Duda	pos
5e389f9993698d26b47a44d0	Kompletny odlot! Sadurski nie może pogodzić się z wynikiem wyborów; więc chce zrobić z Polski... państwo federalne	Polska	neutr
5e389fa593698d26b47a44e7	"""Polska to jeszcze nie Węgry""; ""Wygrali socjalem""; ""Prezes Kurski pomógł"" . ""Wyborcza"" zaklina rzeczywistość po porażce opozycji"	Polska	neutr
5e389fb993698d26b47a451a	Prezydent Duda: Frekwencja w wyborach do PE - fenomenalnie wysoka; pokazuje dojrzałość naszego społeczeństwa	Duda	neutr
5e389fce93698d26b47a4552	Po eurowyborczej porażce; Koalicja Europejska musi wreszcie pojąć; że Polska jest Polską. Nie ma tu miejsca na genderowe eksperymenty	Polska	neutr
5e389fd693698d26b47a4566	Prezydent Duda oddał głos i zaapelował do Polaków: Bardzo proszę wszystkich państwa; żeby wziąć na swoje barki odpowiedzialność	Duda	neutr
5e389fd693698d26b47a4568	"Duda; Morawiecki; Tusk i Kaczyński. Politycy głosują w eurowyborach. ""Frekwencja będzie wyraźnie wyższa"". ZOBACZ"	Morawiecki	neutr
5e38a01493698d26b47a4602	TYLKO U NAS. Prof. Ryba o sondażu wPolityce.pl: Poparcie dla PiS się potwierdza. Jeśli Biedroń przekroczy próg; może to być problem dla KE	Biedroń	neutr
5e38a02e93698d26b47a4642	Francuska senator obraża Polaków po incydencie z jarmułką w Kielcach. „Co innego można oczekiwać od Polski i jej wrodzonego antysemityzmu?”	Polska	neg
5e38a03693698d26b47a4657	Cymański: To jest poważny problem. Żydzi; Izrael mają potężne wpływy na świecie. My jako Polska musimy nie na paluszkach chodzić	Polska	neutr
5e38a03993698d26b47a465b	"SONDAŻ dla ""GW"". Tusk ma powody do zmartwień. Duda bezkonkurencyjny! Prezydent pokonałby b. premiera w I i II turze wyborów"	Duda	pos
5e38a04b93698d26b47a4687	Trzeszczy w KE. Kosiniak-Kamysz zapewnia; że zatrzyma PO ws. związków partnerskich: Nie zgadzamy się z poglądami Michała Szczerby	Kosiniak-Kamysz	neutr
5e38a05393698d26b47a469c	Antyklerykalny szał Biedronia! Polityk domaga się zawieszenia lekcji religii w szkołach. Mocna riposta Andruszkiewicza	Biedroń	neg
5e38a09793698d26b47a4748	"Biedroń idzie coraz dalej! Lider Wiosny zapowiada zmiany w TK: ""Musimy odwołać sędziów bezprawnie tam powołanych"""	Biedroń	pos
5e38a09a93698d26b47a4752	75 lat temu 2. Korpus Polski gen. Władysława Andersa zdobył wzgórze Monte Cassino	Polska	pos
5e38a09e93698d26b47a475e	Fort Trump zagrożony? Minister odpowiada politykom opozycji: Ten projekt nie jest w żaden sposób związany z ustawą 447	Trump	unk
5e38a0a693698d26b47a4771	"Zandberg pyta Biedronia: ""Czy to prawda; że kandydat Wiosny; oprócz śmiesznego spotu z samochodami; ma na karku CBA?"""	Biedroń	neg
5e38a0bb93698d26b47a47a2	Mazurek reaguje na słowa Sawickiego dla wPolityce.pl: Szkoda; że pan Kosiniak-Kamysz jest głuchy na mądre sugestie	Kosiniak-Kamysz	neg
5e38a0ca93698d26b47a47c7	"Pupil finansjery w amoku! Balcerowicz: Premier to notoryczny kłamca. Dla Morawieckiego i Kaczyńskiego nie istnieje słowo ""prawda"""	Morawiecki	neutr
5e38a0da93698d26b47a47f3	"Wsparcie także na pierwsze dziecko! Prezydent Duda podpisze ustawę o rozszerzeniu programu ""Rodzina 500 plus"""	Duda	pos
5e38a0df93698d26b47a4800	Instytucje UE nie ustają w grillowaniu Polski ws. uchodźców! 29 lipca opinia rzecznika generalnego TSUE dot. skargi KE	Polska	neutr
5e38a0e193698d26b47a4806	Biedroń ma problemy. Chodzi o aferę pedofilską w Słupsku. Prokuratura: Urząd miejski nie zawiadomił o podejrzeniu popełnienia przestępstwa	Biedroń	neg
5e38a0fc93698d26b47a4845	Prezydent Szwajcarii w Warszawie: Sądzę; że znajdziemy rozwiązanie dobre dla Polski ws. muzeum w Rapperswilu	Polska	neutr
5e38a10093698d26b47a484e	Schetyna próbuje przypodobać się aktywistom z Greenpeace. Biedroń i Scheuring-Wielgus zachwyceni: Zawsze lubiłam ich akcje	Biedroń	pos
5e38a10c93698d26b47a486e	"Wyborcza agitka Bieńkowskiej. Jako komisarz nie ma się czym pochwalić; więc uderza w PiS: ""Reputacja Polski jest zrujnowana"""	Polska	neg
5e38a11a93698d26b47a4896	"Premier w Sieradzu. Padły stanowcze słowa o roszczeniach wobec Polski: ""Nie ma zgody rządu PiS na taką niesprawiedliwość"""	Polska	neutr
5e38a12b93698d26b47a48bb	NASZ WYWIAD. Władysław Kosiniak-Kamysz: Ta władza wykonała wiele; dzięki czemu zyskała sympatię. To będzie twarda walka	Kosiniak-Kamysz	neutr
5e38a12b93698d26b47a48bc	Gowin promuje swój projekt: Najwyższa pora; żeby wszystkie sprawy dotyczące relacji między Polską a UE zostały uporządkowane	Polska	neutr
5e38a13b93698d26b47a48e1	"Co za brednie! Lis o skandalicznej publikacji na temat dzieci premiera Morawieckiego: ""Ta władza jest zdolna do absolutnie wszystkiego"""	Morawiecki	neutr
5e38a14393698d26b47a48f7	W końcu zabrał głos. Robert Biedroń: Nie ma miejsca na mobbing w Wiośnie. Osobiście będę pilnował wyjaśnienia tej sprawy	Biedroń	pos
5e38a14b93698d26b47a490c	Fundacja Mamy i Taty potępia atak na rodzinę Morawieckiego: Gajdziński naruszył poczucie bezpieczeństwa dzieci	Morawiecki	neg
5e38a14f93698d26b47a4917	Czy liderów opozycji stać na dobry sygnał ws. standardów i potępienie ataku na bliskich premiera Morawieckiego?	Morawiecki	unk
5e38a15093698d26b47a491d	Szczerski dla wPolityce.pl: Otrzymaliśmy oficjalne zaproszenie prezydenta Trumpa dla prezydenta Dudy i Pierwszej Damy	Trump	neutr
5e38a17e93698d26b47a498e	"Czarzasty dumny z tradycji PZPR-u: ""Do niej się przyznaję. Lewica zrobiła dla Polski wiele dobrego"". Przyznaje jednak; że były też błędy"	Polska	unk
5e38a19893698d26b47a49ce	Prezydent Duda zapewnia: Polska będzie wspierać aspiracje Gruzji w sprawie przynależności do NATO i Unii Europejskiej	Polska	neutr
5e38a1b893698d26b47a4a1d	Lodówka Biedronia. Często jeden drobiazg bardzo wiele mówi o człowieku	Biedroń	unk
5e38a1ed93698d26b47a4aa3	RELACJA. Vivat Trzeci Maj! Cała Polska świętuje uchwalenie Konstytucji 3 Maja. Wisłostradą przeszła wielka defilada „Silni w sojuszach”	Polska	pos
5e38a1f293698d26b47a4aaf	Spotkanie Duda-Trump? Prezydent odpowiada: Liczę na to; że jakieś spotkanie z prezydentem USA do końca września nastąpi	Duda	neutr
5e38a1f493698d26b47a4ab5	Polska zapłaci za mienie pożydowskie? Premier Morawiecki: W moim odczuciu; to jest absolutnie wykluczone	Polska	neutr
5e38a1f593698d26b47a4ab6	"Prezydent podkreśla: ""Nauczyciel nie zarabia pieniędzy; które można by uznać za godne"". Duda skrytykował jednak straszenie uczniów"	Duda	neutr
5e38a1fe93698d26b47a4acf	"Piknik rodzinny ""#Europejska małoPolska"" z udział wicepremier Szydło. ""Bardzo się cieszę; że jesteśmy tutaj razem"""	Polska	neutr
5e38a1ff93698d26b47a4ad1	"Znowu jątrzą! „Gazeta Wyborcza” oskarża ""Wiadomości"" o propagandę! Prof. Dudek: Subtelniejszy przekaz ma TVN"	Duda	unk
5e38a20993698d26b47a4ae8	NASZ WYWIAD. Witold Waszczykowski: 1 maja 2004 roku był symbolicznym aktem powrotu Polski do Europy	Polska	pos
5e38a20c93698d26b47a4aea	"Szczyt arogancji i rozdęte polityczne ego! Biedroń: ""Nie wziąłbym Morawieckiego na ministra finansów; bo jest nieukiem"""	Morawiecki	neg
5e38a21193698d26b47a4af6	15 lat temu Polska przystąpiła do Unii Europejskiej. To był dobry czas dla naszego kraju - podkreślają politycy i tysiące Polaków. ZDJĘCIA I WIDEO	Polska	pos
5e38a21793698d26b47a4b04	"Posłucha starszego kolegi? Czarzasty do Biedronia: ""Robert; znajdź swoje miejsce"""	Biedroń	neg
5e38a21a93698d26b47a4b0e	"I to ma być Wspólnota?! Wiceszef KE atakuje Polskę: ""Powinna przestać traktować Unię Europejską jako maszynę do robienia pieniędzy"""	Polska	neg
5e38a22493698d26b47a4b29	Niechęć i ataki na Polskę? Lider PiS wskazuje przyczyny: Jesteśmy krajem katolickim. To powód sam w sobie wystarczający	Polska	neg
5e38a22593698d26b47a4b2c	"Prezydent Duda w orędziu: ""Każdy; kto próbuje wzbudzić niepokój co do naszej obecności w UE; postępuje wbrew interesowi Polski"""	Duda	neutr
5e38a23f93698d26b47a4b71	"""Śmiszkujemy"". Partner Biedronia ogłosił: ""Już na jesieni; jak przejmiemy władzę"". Internauci: Nazwisko zobowiązuje"	Biedroń	unk
5e38a24493698d26b47a4b75	"15 lat Polski w UE. ""Targi i przeciąganie liny trwały do ostatniej chwili negocjacje stawały na ostrzu noża"""	Polska	neutr
5e38a24c93698d26b47a4b8b	"Biedroń zajmie się chłopami. Powstał ruch ""Agro Wiosna"". ""Dzisiaj chcemy rozmawiać o poważnych reformach rolnictwa"""	Biedroń	neutr
5e38a64d93698d4a344966e5	Noworoczna ofensywa legislacyjna Andrzeja Dudy	Duda	neutr
5e38a77593698d4aeecf8559	Ambasadorowie Polski i Izraela do Ukrainy: wynosicie do chwały osoby; które promowały czystki etniczne	Polska	pos
5e38a77b93698d4aeecf855d	Niemcy i Francja wykluczają Polskę z projektów zbrojeniowych	Polska	neg
5e38a7d593698d4aeecf859e	Nieoficjalnie: Viera Jourova przyjedzie do Polski	Polska	neutr
5e38a8b293698d4aeecf862d	Kobosko i Hołownia założyli fundację. Ogórek zwraca uwagę na nazwę	Hołownia	neutr
5e38a8c893698d4aeecf863a	Biden: Trump wrzucił dynamit do beczki prochu	Trump	neg
5e38a91493698d4aeecf8668	Jak Trump doszedł do decyzji o zabiciu Sulejmaniego	Trump	neg
5e38a98893698d4aeecf86af	"Media w Niemczech surowo o polityce swojego rządu. ""Polska zaniepokojona"""	Polska	neutr
5e38a98f93698d4aeecf86b4	"Warzecha: Szczerski z grubej rury o Grodzkim. Ale ""argument z Putina"" jest jak ""argument z Hitlera"". O co chodzi? O nic [OPINIA]"	Putin	neg
5e38a9bb93698d4aeecf86ce	Prawosławni odwracają się od Putina; choć dotąd gorliwie go wspierali	Putin	neg
5e38aac693698d4aeecf8775	Narada Andrzeja Dudy w BBN. Soloch: Polska nie jest na pierwszej linii frontu	Duda	neutr
5e38ab0793698d4aeecf879c	Włodzimierz Czarzasty: nikt poza Dudą i Biedroniem nie wypowie się jasno na temat świeckiego państwa	Duda	pos
5e38abf493698d4aeecf883d	Nieoficjalnie: Hanna Gill-Piątek ma być szefową sztabu wyborczego Roberta Biedronia	Biedroń	neutr
5e38ac3893698d4e42a061d2	Etiopczycy zaskoczeni słowami Donalda Trumpa	Trump	neg
5e38ac3e93698d4aeecf8867	Zmiany w Polskim Radiu. Wiceszef Trójki odwołany	Polska	neutr
5e38ac7993698d4e42a061fc	Czy Polska wyśle dodatkowe siły na Bliski Wschód? Mamy stanowisko władz	Polska	neutr
5e38ac9d93698d4aeecf88a9	Czekają nas wojny o dostęp do wody. A co z Polską?	Polska	neutr
5e38ace493698d4e42a06241	Sondaż: Trump ws. Iranu postępuje nierozważnie	Trump	neg
5e38adba93698d4e42a062a4	Nowy sondaż prezydencki. Duda na czele; dalekie miejsce Hołowni	Hołownia	neutr
5e38ade193698d4e42a062b9	"Co dalej z Fort Trump? ""Wciąż tylko na papierze"""	Trump	neg
5e38aed293698d4e42a06337	Rydzyk o Grecie Thunberg: to dziecko ma się uczyć; a nie manipulować innymi dziećmi	Thunberg	neg
5e38af2a93698d4e42a06363	Bartoszewski: Kidawa-Błońska będzie tracić poparcie	Kidawa	neg
5e38af7593698d4e42a06390	Arkadiusz Wiśniewski w liście do PO: czy tak właśnie zamierzacie budować lepszą Polskę?	Polska	unk
5e38afd993698d4e42a063c2	Dariusz Matecki pnie się po szczeblach kariery. Został szefem Solidarnej Polski w Zachodniopomorskiem	Polska	neutr
5e38b01393698d4e42a063db	Siemoniak: Duda nie obronił wojska przed Macierewiczem	Duda	neg
5e38b04493698d4e42a063f3	OKO.press: powiązania Wirtualnej Polski i Ministerstwa Sprawiedliwości	Polska	neutr
5e38b0e593698d4e42a0644a	"Hołownia nie otrzymał komunii. ""Nie powinno to mieć miejsca"""	Hołownia	neg
5e38b15793698d4e42a0648a	Siemoniak: przy prezydencie Dudzie nie czuję się bezpiecznie	Duda	neg
5e38b18793698d4e42a064a1	Prezydent samozwaniec rzuca wyzwanie Andrzejowi Dudzie	Duda	neutr
5e38b1ac93698d4e42a064b3	Oddalono wniosek o 11-milionowe odszkodowanie za działalność na rzecz niepodległej Polski	Polska	neutr
5e38b1cf93698d4e42a064c5	Śmiszek: PiS sądzi; że może wypisać Polskę ze wszystkich międzynarodowych instytucji	Polska	neutr
5e38b23693698d4e42a064f6	"""Sztuczka"" Putina. ""Rosja nie chce maczać palców w brudnym biznesie na Donbasie"""	Putin	neg
5e38b24193698d4e42a064fa	Prognoza pogody dla Polski - 19.01	Polska	neutr
5e38b24493698d4e42a064fc	Patryk Jaki: przez takie zachowanie parlamentarzyści z innych państw śmieją się z Polski	Polska	neg
5e38b25593698d4e42a06508	Krzysztof Bosak kandydatem Konfederacji na prezydenta	Bosak	pos
5e38b34c93698d4e42a06576	Prognoza pogody dla Polski - 21.01	Polska	neutr
5e38b37993698d4e42a0658f	Szymon Hołownia ujawnia kolejnego doradcę. Tym razem chodzi o wojsko	Hołownia	neutr
5e38b39e93698d4e42a065a3	Marcin Przydacz: prezydent Duda zareaguje na kłamstwo Putina	Putin	neg
5e38b3a193698d4e42a065a6	Cena korony. Ile Władysław Łokietek zapłacił; żeby zostać królem Polski?	Polska	neg
5e38b43793698d4e42a065c6	Gen. Różański: już podczas pierwszego spotkania Hołownia zaproponował; że chciałby ze mną współpracować	Hołownia	neutr
5e38b7e693698d4e42a06648	Andrzej Duda podczas 75. rocznicy wyzwolenia Auschwitz: podejmujemy zobowiązanie raz jeszcze	Duda	neutr
5e38b7f593698d4e42a0664c	Wystąpienie Andrzeja Dudy w 75. rocznicę wyzwolenia Auschwitz	Duda	neutr
5e38b80693698d4e42a06653	Schramm: do maja trwa walka o życie Dudy i wielu osób	Duda	neutr
5e3915be93698d5741f7473b	Szymon Hołownia: słynna fraza Tuska zrobiła wiele złego	Tusk	neutr
5e39164a93698d5741f74791	Piekarska: Hołownia oczekuje; że będzie drugim Macronem	Hołownia	neg
5e39171493698d5741f74809	Cała Polska wysyła prezenty bezdomnym zwierzakom	Polska	pos
5e39172493698d5741f74814	Mateusz Morawiecki o wygranej konserwatystów w WB: nastąpi stabilizacja sceny politycznej	Morawiecki	neutr
5e39180e93698d5741f7489f	Kosiniak-Kamysz: prezydent Duda nie reaguje na to; co się dzieje	Kosiniak-Kamysz	neutr
5e39183093698d5741f748b3	Ambasador Francji tłumaczy słowa Macrona: nie groził Polsce	Macron	neutr
5e39190993698d5741f74934	Powstanie płot elektryczny na granicy Niemiec z Polską. Powodem ASF	Polska	neutr
5e3919bc93698d5741f7499d	"Sławomir Nowak w ""Onet Rano."": jestem przekonany; że Kidawa-Błońska jest w stanie pokonać Dudę"	Kidawa	pos
5e391a0c93698d5741f749c8	Jakie oszczędności zgromadził Jarosław Kaczyński? Imponujący majątek Morawieckiego	Morawiecki	neutr
5e391a4c93698d5741f749ee	Promotor Andrzeja Dudy: prezydent powinien w całości zawetować ustawę o sądach	Duda	unk
5e3995b193698d614081e277	"Hołownia; Duda i spór o ""święty węgiel"""	Duda	neutr
5e3999aa93698d61d62444e6	MSZ: słowa Putina nawiązują do propagandy z czasów totalitaryzmu stalinowskiego	Putin	neg
5e3999ec93698d61d6244507	Kosiniak-Kamysz wzywa prezydenta Dudę do zawetowania nowelizacji ustaw sądowych	Duda	neutr
5e3999f793698d61d624450d	Hołownia: dla Andrzeja Dudy najlepszym trybunałem będzie przegrana w wyborach	Duda	neg
5e399a2193698d61d6244521	Szymon Hołownia zachęca Polaków do rozmowy	Hołownia	pos
5e399a8593698d61d6244555	Donald Trump chce po Nowym Roku zaprosić premiera Wielkiej Brytanii do USA	Trump	neutr
5e399a9993698d61d624455d	Morawiecki: to jeden z najgorętszych sporów ostatnich dni	Morawiecki	neutr
5e399ba793698d67fe44611b	Małgorzata Gersdorf odpowiada Andrzejowi Dudzie: całkowita nieprawda	Duda	neg
5e399c4893698d67fe44616c	"Putin o polskim dyplomacie: bydlak i świnia. ""Czysta hipokryzja"""	Putin	neg
5e399c5993698d67fe446175	Putin o polskim dyplomacie z 1938 roku: to był bydlak i antysemicka świnia	Putin	neutr
5e399cbc93698d67fe4461ab	Polskie firmy na prestiżowej liście startupów	Polska	pos
5e399d8793698d67fe44620f	Donald Trump zmienia kościół; bo walczy o głosy chrześcijańskiej prawicy	Trump	neg
5e399e0793698d67fe446251	Niemiecki dziennik o słowach Putina: nieprzyzwoita próba obarczenia Polski winą za wojnę	Putin	neg
5e399e5a93698d67fe446280	"Największa kanadyjska telewizja wycięła Donalda Trumpa z drugiej części filmu ""Kevin sam w domu"""	Trump	neg
5e399ecc93698d67fe4462bd	Ambasador Polski przy NATO o słowach Putina: próba reinterpretacji z czasów sowieckich	Polska	neutr
5e399ed793698d67fe4462c2	Prof. Wojciech Polak o słowach Putina: ordynarna stalinowska propaganda	Putin	neg
5e399f3393698d67fe4462f4	"""Polska nie godzi się na takie fałszowanie historii"". Reakcje polityków na słowa Putina o Polsce"	Putin	neg
5e399f6893698d67fe44630d	Ambasador Izraela o słowach Putina: to Niemcy zaczęły II wojnę światową; Polska była pierwszą ofiarą	Putin	unk
5e399f6d93698d67fe446310	Prognoza pogody dla Polski - 31.12	Polska	neutr
5e399fc093698d67fe446336	Polska przejmuje w środę dowództwo sił szybkiego reagowania NATO; czyli tzw. szpicy Sojuszu	Polska	pos
5e39a00493698d67fe44635a	"Macierewicz reaguje na słowa Putina i atakuje opozycję. ""Kampania nienawiści PO"""	Putin	neutr
5e39a01093698d67fe44635f	"Polscy naukowcy komentują słowa Putina. ""Chce uczyć historii; ale nie chce ujawnić źródeł"""	Putin	neg
5e39a03e93698d67fe446377	Szczerski: prezydent Duda rozczarowany reakcją Rosji na oświadczenie premiera	Duda	neutr
5e39a07293698d67fe446392	Wiceszef MSZ Polski o działaniach Rosji: to forma frustracji	Polska	neutr
5e39a0b493698d67fe4463b6	Władimir Putin oskarża Polskę. Zagraniczne media o sporze na linii Moskwa - Warszawa	Polska	neutr
5e39a4cb93698d6ef1461a96	Borys Budka o starcie Hołowni w wyborach: liczymy na wsparcie w drugiej turze kandydata PO	Hołownia	neutr
5e39a4fb93698d6ef1461ab1	Szef Pentagonu: obawy Turcji nie powinny blokować planu obrony Polski	Polska	neutr
5e39a52293698d6ef1461ac3	Andrzej Duda po szczycie NATO: nie ma żadnego kryzysu	Duda	neutr
5e39a55a93698d6ef1461ade	Mateusz Morawiecki przygotował Szlachetną Paczkę. Premier wspomógł starsze małżeństwo	Morawiecki	pos
5e39a66c93698d6ef1461b5f	Polska obejmie przewodnictwo w OBWE w 2022 r.	Polska	neutr
5e39a7b093698d6ef1461c03	Wybory prezydenckie. Grodzki komentuje kandydaturę Hołowni i mówi o lobby finansowym	Hołownia	neutr
5e39a7d293698d6ef1461c15	"Andrzej Duda pozuje we wnęce; w której ukrywał się Hugh Grant w filmie ""Cztery wesela i pogrzeb"""	Duda	neutr
5e39d54093698d073cf92957	Donald Trump wysyła 20 tys. żołnierzy blisko granicy z Rosją	Trump	neutr
5e39d54793698d073cf9295d	Niemiecki dziennik ostro o Macronie. Chodzi o Polskę	Macron	neg
5e39d56293698d073cf9296c	"Macron w Polsce. ""Wyraziłem zaniepokojenie reformami wymiaru sprawiedliwości"""	Macron	neutr
5e39d59993698d073cf92998	"Niemiecki dziennik uderza w Morawieckiego. ""Kwestionuje wyjątkowość Holokaustu"""	Morawiecki	neg
5e39d5dc93698d078829ec61	Doradcy Putina wprost: Jak uczynić z Polski głównego kozła ofiarnego?	Polska	neg
5e39d97893698d0dc7d934dc	Gowin: Histeryczny atak prezydenta Putina na Polskę...	Polska	neutr
5e39d97a93698d0dc7d934dd	Niemiecki dziennik reaguje na skandaliczne słowa Putina o Polsce	Putin	neg
5e39da0193698d0e49850a90	"""Macron przypomniał sobie wreszcie; że poza Niemcami istnieją jeszcze inne duże kraje w Europie"""	Macron	neg
5e39da3393698d0e49850aac	"""Na naszych barkach spoczywa kluczowa odpowiedzialność za Europę"". Macron proponuje szczyt z Polską i Niemcami"	Macron	pos
5e39da4f93698d0e11837f3d	Wpadka Grety Thunberg nagrana przez dziennikarza. Jej fani nie mogli uwierzyć	Thunberg	neg
5e39da7f93698d0e49850ad7	"""Wielka Brytania jest zaniepokojona"". Szef dyplomacji o jednej z propozycji Trumpa dla Bliskiego Wschodu"	Trump	neg
5e39dab093698d0e11837f7d	Hiszpański dziennik: Za Gretą Thunberg stoją duże koncerny i biznes	Thunberg	neg
5e39dd1393698d0f7e595479	Poprosiła Putina; ten ją ułaskawił. Za uwolnienie Izraelki podziękował Netanjahu	Putin	pos
5e39dd2293698d0f7e595480	"""Atak Trumpa na prawa Palestyńczyków"". Mahmud Abbas chce wystąpić w Radzie Bezpieczeństwa ONZ"	Trump	neg
5e39dd7693698d0f7e5954aa	"Rada Europy przyjęła raport na temat Polski. ""Jest dla obywateli; by mieli bezstronny system sądowniczy"""	Polska	neutr
5e39ddb493698d0f7e5954c3	"""Element naszej dobrej; wspólnej historii"". Prezydent Duda z propozycją dla Zełenskiego"	Duda	pos
5e39ddf393698d0f7e5954d5	"Putin zapewniał; że ""wszystko będzie dobrze"". Skazana Izraelka poprosiła o ułaskawienie"	Putin	pos
5e39dec393698d113303351b	Andrzej Duda ostro do Macrona: Przedstaw konkretną propozycję	Duda	pos
5e39defc93698d1133033544	"Tusk żegna się z Radą Europejską i zabiera głos ws. Polski. ""Mam pewne pomysły"""	Polska	neutr
5e39df2693698d1133033566	Merkel do Macrona: Mam dość sprzątania po tobie!	Macron	neg
5e39df3793698d1133033572	Żydzi ogłosili wynik nowego raportu: Polska najbardziej antysemickim krajem świata	Polska	neg
5e39df5893698d113303358c	Trump w szpitalu. Niezapowiedziane badania	Trump	neutr
5e39df5c93698d1133033590	"""Islamski Dżihad"" grozi atakiem rakietowym podczas meczu Polski"	Polska	neutr
5e39df8993698d11330335b4	Problemy NATO? Morawiecki w zdecydowany sposób odpowiada Macronowi	Morawiecki	pos
5e39dfc393698d11330335e4	Olszewski; Adamowicz; Morawiecki; Szyszko. Oni odeszli w ciągu minionych 12 miesięcy	Morawiecki	neutr
5e39dfc493698d11330335e5	Polska musi wybrać	Polska	neutr
5e39e27093698d0f7e595588	Putin na lodzie. Zagrał w hokeja na placu Czerwonym	Putin	neutr
5e39e31e93698d0f7e5955f6	"Polska ""sama wzięła udział w rozbiorze Czechosłowacji"". Putin o pakcie Ribbentrop-Mołotow"	Putin	neutr
5e39e36593698d0f7e595622	W budżecie Pentagonu deklaracja współpracy wojskowej z Polską	Polska	pos
5e39e5f293698d13d9ae10bd	"Dziennikarz zapytał Pelosi; czy nienawidzi prezydenta Trumpa. ""Proszę mnie nie oskarżać"""	Trump	neutr
5e39e5fe93698d13d9ae10c5	Zapowiedź głosowania nad impeachmentem. Trump odpowiada: zróbcie to szybko	Trump	neutr
5e39e62e93698d13d9ae10e0	Erdogan się zgodził. Szef NATO: Sojusz poparł plan obrony Polski i państw bałtyckich	Polska	neutr
5e39e64193698d142ee5fe00	Sondaż: Notowania Dudy prawie bez zmian. Najwięcej zyskuje Biedroń	Biedroń	pos
5e39e64e93698d14e1197be6	"""Duda robi wszystko; aby przekonać; że jest bardziej PiS-owski niż Kaczyński"""	Duda	unk
5e39e65993698d13d9ae10fa	58 choinek w Białym Domu. Melania Trump pokazała świąteczne dekoracje	Trump	pos
5e39e65a93698d13d9ae10fb	Trump: widzę; jak Macron zrywa z NATO	Macron	neg
5e39e66a93698d14e1197c90	"Farage ""przekonany""; że Polska jako następna opuści Unię Europejską"	Polska	neutr
5e39e66f93698d14e1197cab	"""Słuszna decyzja"" vs. ""potężny atak na Polskę"". Politycy o rezolucji Rady Europy"	Polska	unk
5e39e67a93698d14e1197ceb	Wiceszefowa KE przyjedzie do Polski. Spotka się m.in. z ministrem sprawiedliwości	Polska	neutr
5e39e67f93698d14e1197d04	Biedroń: konstytucji trzeba bronić od pierwszego do ostatniego artykułu	Biedroń	pos
5e39e67f93698d14e1197d08	Kidawa-Błońska: wierzę; że wybór Budki spowoduje; że kampania będzie bardzo dobra	Kidawa	neutr
5e39e68a93698d14e1197d48	Prezydent Andrzej Duda powołał swojego przedstawiciela w KNF	Duda	neutr
5e39e69293698d13d9ae111c	Biały Dom odpowiada na zaproszenie Trumpa na przesłuchanie	Trump	neutr
5e39e69993698d142ee5fe23	"Macron w Polsce. ""Rz"": W Paryżu rośnie przekonanie; że PiS będzie rządził jeszcze długo"	Macron	neutr
5e39e69b93698d142ee5fe24	"Co różni Hiszpanię i Polskę? ""Mają więcej słońca i więcej honoru"""	Polska	neg
5e39e6d093698d13d9ae1140	Talibowie złożyli deklarację po nieoczekiwanej wizycie Trumpa	Trump	neutr
5e39e6fb93698d142ee5fe4b	"""Pod wieloma względami jest dziś lepiej..."". Zaskakujące nagranie Hołowni"	Hołownia	neg
5e39e70393698d13d9ae115f	"Macron: słowa o ""śmierci mózgowej"" NATO były potrzebne"	Macron	neutr
5e39e71a93698d13d9ae116b	"Trump wsparł demonstrantów z Hongkongu. Chiny zapowiadają ""kontrposunięcia"""	Trump	pos
5e39e72293698d142ee5fe5a	Odważna decyzja Kingi Dudy. Zaskakujący ruch córki prezydenta	Duda	unk
5e39e72d93698d14e1197d9e	Polski przestępca zatrzymany we Włoszech. Wpadł przez aktywność partnerki w sieci	Polska	neg
5e39e73093698d14e1197daf	"Kosiniak-Kamysz: ""Polska nie jest biało-czarna"""	Kosiniak-Kamysz	neutr
5e39e73193698d14e1197db1	Partner Biedronia kandydatem Lewicy na prezydenta? Tajemniczy wpis posła	Biedroń	neutr
5e39e73693698d14e1197dcd	Premier Morawiecki i minister Kościński najbogatszymi członkami rządu. Obaj są milionerami	Morawiecki	neutr
5e39e73c93698d14e1197def	"""Próba osłabienia Polski na forum międzynarodowym"". Prof. Kleiber o słowach Putina"	Putin	neutr
5e39e78a93698d13d9ae11ad	Merkel do Macrona: za każdym razem muszę sklejać filiżanki; które pan tłucze	Macron	neg
5e39e79393698d142ee5fe87	Rotmistrz Pilecki psuje narrację Putina. To jego zwycięstwo zza grobu!	Putin	neg
5e39e81193698d142ee5feb9	Warszawa: Obraz z bazy strat wojennych Polski odnalazł się na aukcji	Polska	neutr
5e39e82593698d142ee5fec0	Duda: Skończyły się czasy tanich wynagrodzeń	Duda	pos
5e39e84093698d18e4a943be	"""Przyszło mi do głowy jedno porównanie z Polską; bardzo przykre"""	Polska	neg
5e39e84893698d142ee5fecf	Morawiecki: Centralny Port Komunikacyjny będzie kołem napędowym polskiej gospodarki	Morawiecki	neutr
5e39e84d93698d142ee5fed1	Koalicja przeciw przestępczości podatkowej? Ciekawa inicjatywa Polski	Polska	pos
5e39e86f93698d142ee5fedc	"""Dla Konfederacji złe relacje Polska-Izrael to stan pożądany"""	Konfederacja	neg
5e39e88193698d142ee5fee4	"Grodzki grozi. ""Albo Polska dostosuje się do UE; albo..."""	Polska	neutr
5e39e90093698d1a4d7a9180	Program Roberta Biedronia – małżeństwa homoseksualne i „Kwaśniewski 2.0”	Biedroń	neutr
5e39e90593698d18e4a9441d	Kosiniak-Kamysz: niech prezydent zawetuje tę ustawę i da mi szansę; żebym zmienił o nim zdanie	Kosiniak-Kamysz	neutr
5e39e90d93698d142ee5ff15	"""Czy pan słyszy co mówi?"". Burza po słowach Bosaka o obchodach w Auschwitz"	Bosak	neg
5e39e92493698d1a4d7a918d	„Wstrzymajcie przemoc wobec manifestantów”. Opozycjoniści z czasów PRL piszą do Macrona	Macron	neg
5e39e96f93698d142ee5ff38	Sąd w Łodzi blokuje sędziego powołanego przez prezydenta Dudę	Duda	neutr
5e39e9c893698d1a4d7a91eb	„Znowu powiela pan fake newsy”. MON kolejny raz odpowiada Hołowni	Hołownia	neg
5e39ea2993698d142ee5ff7e	Bank skarży Polskę do Trybunału Praw Człowieka. W tle sprawa frankowiczów	Polska	neutr
5e39ea5d93698d142ee5ff94	"Bosak: Demokracja nie powinna być ""arystokracją prawników"""	Bosak	neutr
5e39ea8b93698d1a4d7a923e	Grodzki: Polska dostosuje się do prawa UE albo wypłata środków będzie zagrożona	Polska	neg
5e39eab793698d1a4d7a9252	Kidawa-Błońska nie odcięła się od słów o prostych ludziach. „Poczucie wyższości”	Kidawa	neg
5e39eab893698d1a4d7a9255	„Polskie serce pękło”. Marszałek Sejmu ogłasza konkurs	Polska	neutr
5e39eaba93698d142ee5ffb5	"""SE"": Putin powinien przeprosić"	Putin	neg
5e39ebc493698d142ee60017	Prezydent w Davos: Polska liderem rozwoju w naszej części Europy	Polska	pos
5e39ec6f93698d142ee6005c	Hołownia ma nowego współpracownika. Fala komentarzy	Hołownia	neutr
5e39ecb393698d142ee60077	Jakubiak o Bosaku: Niczego w życiu nie osiągnął	Bosak	neg
5e39eccd93698d142ee60082	"""Będzie liczyć się każda para rąk"". Słupsk: Trwa konwencja Biedronia"	Biedroń	neutr
5e39ecd593698d142ee60086	Mateusz Morawiecki w rozmowie z „Do Rzeczy”: Nie ma zgody na dyskryminację Polski	Polska	pos
5e39f0d793698d18e4a945ca	"Kosiniak-Kamysz chce debaty; Czarzasty cieszy się z ""poważnego kontrkandydata"""	Kosiniak-Kamysz	pos
5e39f10293698d18e4a945e5	Morawiecki o projekcie PiS: myślę; że za parę tygodni zapanuje spokój	Morawiecki	neutr
5e39f13f93698d18e4a94607	"""Polska nie jest winna temu; że jesteśmy w takim położeniu"". 26 państw się porozumiało"	Polska	pos
5e39fdae93698d27f14df744	Hołowni odmówiono komunii. Jest oświadczenie parafii	Hołownia	neg
5e39fdba93698d278b5d26d5	„Maria Anna Potocka ustawiła się w roli cenzora”. Prezes Radia Kraków o decyzji instytucji miejskich	Potock	neg
5e39fddd93698d27f14df757	"""To jest szczególny przykład"". Niemiecki europoseł stanął w obronie Polski"	Polska	pos
5e39fdfb93698d27b1304d33	"Rządowy plan a zielona rewolucja. Czy Polska może zrezygnować z węgla?"	Polska	neutr
5e39fdff93698d27f14df763	Spadają notowania Andrzeja Dudy; rosną Grodzkiego. Zaskakujące wyniki sondażu	Duda	neg
5e39fe0893698d27f14df767	Korupcja w Wojsku Polskim? Oficerowie i przedsiębiorcy zatrzymani	Polska	neutr
5e39fec493698d27f14df7b0	Spotkanie Duda-Grodzki. Wyznaczono datę	Duda	neutr
5e39ff0f93698d27f14df7d0	"Grodzki pozywa dziennikarzy TVP i ""Gazety Polskiej"""	Polska	neutr
5e39ff8593698d27f14df7ff	Sondaż prezydencki dla DoRzeczy.pl. Andrzej Duda deklasuje rywali	Duda	pos
5e39ffac93698d27f14df810	Andrzej Duda wciąż bezkonkurencyjny? Zobacz najnowszy sondaż	Duda	pos
5e39ffb893698d27f14df816	"""Dla Biedronia to tylko finansowy fun"". Środa uderza w lidera Wiosny"	Biedroń	neg
5e3a000f93698d27f14df839	"Biedroń odpowiada Giertychowi: Adoptuję kotkę; którą nazwę ""pierwsza dama"""	Biedroń	neutr
5e3a009193698d27f14df865	Kidawa-Błońska apeluje do Kaczyńskiego. MON odpowiada: Umknął pani fakt; że…	Kidawa	neutr
5e3a00b693698d27f14df876	Andrzej Duda chce korekty kursu w kampanii prezydenckiej. Doradza mu były polityk PiS	Duda	neutr
5e3a00dd93698d27f14df886	Tajna narada u Andrzeja Dudy. Wiemy; z kim rozmawiał prezydent	Duda	neutr
5e3a00f193698d27f14df88e	"Szokujące słowa o Andrzeju Dudzie. ""Firmował opluwanie Polski"""	Duda	neg
5e3a012593698d27f14df8a5	"Napisał; co myśli o Śmiszku i Biedroniu; teraz przeprasza. Giertych: Być może użycie określenia ""pierwsza dama""..."	Biedroń	neutr
5e3a016c93698d27f14df8c0	Wizyta prezydenta w Izraelu. Andrzej Duda stawia warunek	Duda	neutr
5e3a019193698d27f14df8d2	Hołownia o Sądzie Ostatecznym: Będą mnie sądzić zwierzęta; świnie; które zjadłem	Hołownia	neutr
5e3a01a093698d27f14df8da	"""Polska oficjalnie stanie w jednym szeregu z nazistami"". Rosyjski senator atakuje prezydenta Dudę"	Polska	neg
5e3a030893698d27f14df978	"""To jest dla mnie najgorsze"". Ambasador Izraela o słowach Putina"	Putin	neg
5e3a030d93698d27f14df97b	Życzenia noworoczne nie dla Polski. Putin pominął Warszawę	Putin	neg
5e3a032693698d27f14df984	Waszczykowski: Opozycja wchodzi w grę Putina	Putin	neutr
5e3a033f93698d27f14df98e	Budka: Popieramy reakcje polskiego rządu. Jesteśmy po to; by bronić dobrego imienia Polski	Polska	pos
5e3a034293698d278b5d26f5	Ambasador Ukrainy: Polska nie musi nic tłumaczyć; świat wie; po czyjej stronie prawda	Polska	pos
5e3a036893698d278b5d2704	Ambasada Rosji: Polska zawdzięcza swoją wolną egzystencję Związkowi Radzieckiemu	Polska	neutr
5e3a039393698d27f14df9b1	Burza po słowach Putina. Premier Morawiecki wygłosi oświadczenie	Morawiecki	neutr
5e3a039493698d278b5d271d	Hołdys: Żądamy sprostowania od Putina; a migamy się ws. Jedwabnego	Putin	neg
5e3a039793698d278b5d2724	Bielan: Putin chce skłócić Polskę z Izraelem; żeby uderzyć w nasz sojusz z USA	Putin	neg
5e3a03c193698d278b5d2738	Macierewicz: Putin świadomie zaostrzył relacje z Polską	Putin	neg
5e3a03c693698d27f14df9ca	Polityk Lewicy atakuje Polskę i broni Rosji	Polska	neutr
5e3a03d193698d27f14df9cf	Cimoszewicz: Tusk poradziłby sobie z Dudą jak z przedszkolakiem	Duda	neg
5e3a03e493698d27f14df9d6	Były minister Tuska o Putinie: Rosjanie nigdy nie zaczynają przypadkowo	Putin	neutr
5e3b056693698d40e9c10ff0	Tomasz Grodzki: Dryf Polski w kierunku autorytarnych dyktatur przyspieszył	Polska	neg
5e3b05a993698d40e9c11003	"""Tropikalny Trump"" przyjedzie do Polski. Czaputowicz z wizytą w Brazylii"	Trump	neg
5e3b05ac93698d40e9c11004	Małgorzata Kidawa-Błońska o Andrzeju Dudzie: Prezydent abdykował; zdradził Polaków	Kidawa	neutr
5e3b05af93698d40e9c11005	Nocny tweet Andrzeja Dudy ws. 11-latki z długiem. Komentarze: Wyjątkowa bezczelność	Duda	neg
5e3b05d993698d40e9c11010	Andrzej Duda podpisał ustawę o sądach. Adam Bodnar: Potężny krok w kierunku prawnego Polexitu	Duda	neutr
5e3b068293698d40e9c11039	"Kancelaria Dudy nie pokaże zdjęć ze ślubowania Pawłowicz i Piotrowicza. ""Materiały robocze"""	Duda	neutr
5e3b068893698d40e9c1103c	Deklaracja Dudy ws. związków partnerskich. Sasin rozwiewa wątpliwości: Takiej ustawy nie będzie	Duda	neg
5e3b069293698d40e9c11042	Wybory dopiero jesienią; ale Amerykanie już głosują. Zaczynają wybierać przeciwnika Donalda Trumpa	Trump	neg
5e3b070f93698d40e9c1106a	USA: wpadka Donalda Trumpa na Super Bowl. Pomylił stany gratulując zwycięzcom	Trump	neg
5e3b08c093698d420fdf3d27	Sondaż. Kidawa-Błońska z ponad dwukrotnie niższym poparciem od Dudy	Kidawa	neutr
5e3b08e293698d420fdf3d2a	Ekspert: Putin zarzuca Polakom antysemityzm; by skonfliktować nas z USA	Putin	neg
5e3b08e393698d420fdf3d2c	„Zaskoczyło mnie stanowisko Konfederacji. Przecież rozstrzygała się kwestia suwerenności Polski”	Polska	neutr
5e3b08e793698d420fdf3d30	„Jego największą radością była wolna Polska”. Pożegnanie gen. Bieńkowicza	Polska	pos
5e3b099693698d43613ef345	Cztery nowe miasta na mapie Polski. Odzyskają swój status w 2020 r.	Polska	neutr
5e3b099993698d43613ef355	"""Nie rozumiem dlaczego tak ostro reagujemy"". Korwin-Mikke o słowach Putina"	Putin	neutr
5e3b099c93698d43613ef365	"""Polska chce obrócić sytuację na swoją korzyść"". Rzeczniczka rosyjskiego MSZ po słowach Putina"	Putin	neutr
5e3b099c93698d43613ef367	Bielan: ataki Putina to reakcja na sukcesy polskiej dyplomacji	Putin	neg
5e3b099c93698d43613ef36a	Komorowski: Putin znakomicie wyczuł; że Polska jest dziś osłabiona	Polska	neg
5e3b099f93698d43613ef378	"""Radziłbym już nie skarżyć na Polskę"". Wiceminister o budowie przekopu Mierzei Wiślanej"	Polska	neg
5e3b09a593698d43613ef39a	"""W tym kryje się frustracja; jego działania są mało subtelne"". Ambasador RP przy NATO o Putinie"	Putin	neg
5e3b09b593698d43613ef3f4	"""To czas wybaczania sobie nawzajem""- życzenia od premiera Morawieckiego"	Morawiecki	pos
5e3b09bc93698d43613ef41e	Duda i Morawiecki. To ich Polacy najchętniej widzieliby u siebie na Wigilii	Duda	pos
5e3b09c593698d43613ef44b	Kosiniak-Kamysz: będę w drugiej turze wyborów prezydenckich	Kosiniak-Kamysz	neutr
5e3b09ca93698d43613ef46d	Unijne porozumienie ws. przewoźników. Polska przeciw	Polska	neg
5e3b0a1793698d43a6e2e8d1	Kidawa-Błońska wygrała prawybory z kandydatem „w kopercie”	Kidawa	pos
5e3b0a4a93698d43e0b8401c	Morawiecki: program termomodernizacji budynków zostanie rozszerzony o budownictwo z wielkiej płyty	Morawiecki	pos
5e3b0a5b93698d43e0b8407d	"Polskie hospicja przepełnione. ""Brakuje około 30 proc. łóżek"""	Polska	neutr
5e3b0a6693698d43e0b840b9	Olga Tokarczuk wróciła do Polski. Wyjątkowe powitanie salutem wodnym	Polska	neutr
5e3b0a6b93698d43a6e2e8f9	Tusk nie wierzy w polexit; ale poseł KO brnie: „Może być tak; że Polska z Unii wyleci”	Polska	neg
5e3b0ae793698d43a6e2e92f	Premier Morawiecki przyjął od harcerzy Betlejemskie Światło Pokoju	Morawiecki	neutr
5e3b0b1093698d43a6e2e941	Inicjatywa Polska stawia warunki Kidawie-Błońskiej. „Takimi żądaniami sabotują kampanię”	Polska	neutr
5e3b0b4393698d43a6e2e964	Tusk zarzuca premierowi Morawieckiemu kłamstwo. „To nie jest żaden sukces”	Morawiecki	neg
5e3b0b6493698d43a6e2e96a	Prawybory Konfederacji: Bosak zwycięża w Kielcach	Bosak	pos
5e3b0b8c93698d43a6e2e97d	Mateusz Morawiecki wziął udział w odsłonięciu tablicy upamiętniającej Annę Walentynowicz	Morawiecki	neutr
5e3b0b8f93698d43a6e2e981	Kosiniak-Kamysz: Chcę ubiegać się o urząd prezydenta	Kosiniak-Kamysz	neutr
5e3b0be593698d43a6e2e9ab	Polska chce we wnioskach szczytu więcej konkretów ws. transformacji energetycznej	Polska	neutr
5e3b0cef93698d43a6e2ea2d	Ostry konflikt w PO. „Co Polaków obchodzi; że Kidawa-Błońska strzeliła focha?”	Kidawa	neg
5e3b0d6793698d43a6e2ea5d	Dworczyk po debacie PO: „Prezydent Andrzej Duda to zupełnie inna liga”	Duda	pos
5e3b0d6893698d43a6e2ea5e	Andrzej Duda: Radia Maryja staje w obronie dobrego imienia Polski	Duda	neutr
5e3b0dc593698d43a6e2ea91	Szef ABW dla portalu tvp.info: Celem Rosji jest zakłamanie sytuacji politycznej Polski	Polska	neutr
5e3b0deb93698d43a6e2ea9b	Trump na muszce Tuska. To zdjęcie wywołało burzę w internecie [KOMENTARZE]	Trump	neutr
5e3b0df193698d43a6e2eaa6	„Hołownia to kolejny produkt fabryki; która wyprodukowała Biedronia; Petru; Palikota”	Biedroń	neg
5e3b0df893698d454d302267	Podróż Jannigera i media społecznościowe. KO zawiadomi prokuraturę ws. Polskiej Fundacji Narodowej	Polska	unk
5e3b0e0593698d454d3022a9	Morawiecki: patologie sądownictwa widzi większość rodaków	Morawiecki	unk
5e3b0e0793698d454d3022b6	Start Hołowni w wyborach prezydenckich. Schetyna zabrał głos	Hołownia	neutr
5e3b0e1593698d454d3022fd	"""Bardzo ciekawa""; ""obnażyła braki"". Komentarze po debacie Jaśkowiak- Kidawa-Błońska"	Kidawa	pos
5e3b0e1693698d454d302303	Kidawa-Błońska: Polska potrzebuje prezydenta; który będzie mówił my; a nie ja	Kidawa	pos
5e3b0e3793698d454d3023b1	"Ważna deklaracja szefa NATO. ""Jak nastąpi atak Rosji na Polskę; odpowie całe NATO"""	Polska	pos
5e3b0e4b93698d454d30240a	Jarubas: jeśli Kosiniak-Kamysz wejdzie do drugiej tury; to wygra z Dudą	Duda	neutr
5e3b0fd593698d47dcbf765a	USA: Trump wezwał Bank Światowy; aby przestał udzielać kredytów Chinom	Trump	neutr
5e3b0fdc93698d47dcbf7676	"""Zwycięstwo Polski"". Prezydent o ustaleniach na szczycie NATO"	Polska	pos
5e3b0fe193698d47dcbf768c	"Trump krytykuje Macrona. ""Widzę; jak Francja zrywa z NATO; choć potrzebuje ochrony"""	Trump	neutr
5e3b0ff193698d47dcbf76cb	Trump poparł protestujących w Hongkongu. Jest reakcja Chin	Trump	neutr
5e3b0ff793698d47dcbf76e5	Biedroń w PE: są w Polsce sklepy; restauracje i hotele; do których nie mogę wejść	Biedroń	neutr
5e3b0ffe93698d47dcbf770b	Skok na skarbiec w Dreźnie. Jeden z tropów wiedzie do Polski	Polska	neg
5e3b100193698d47dcbf7719	Bloomberg: wystartuję w wyborach prezydenckich; by pokonać Trumpa	Trump	neutr
5e3b100993698d47dcbf7740	Trump chce; by śledztwo w jego sprawie podjął Senat	Trump	neutr
5e3b100b93698d47dcbf774d	Tusk będzie zarabiał 30 tys. zł miesięcznie. Półtora raza więcej niż Duda	Duda	neutr
5e3b101793698d47dcbf7790	"""Jerusalem Post"" usunął informację o możliwym ataku rakietowym podczas meczu Izrael-Polska"	Polska	neutr
5e3b101c93698d47dcbf77a7	"Netflix zapowiada zmiany w serialu ""Iwan Groźny z Treblinki"". ""Efekt interwencji Morawieckiego"""	Morawiecki	neutr
5e3b102493698d47dcbf77ce	Macron łagodzi swoje stanowisko w sprawie NATO	Macron	neutr
5e3b102b93698d47dcbf77f8	Polska zatrzymała ukraińskiego weterana z Donbasu. Na wniosek Rosji. Protesty pod ambasadą RP	Polska	neg
5e3b102c93698d47dcbf77fa	"Prezydent Duda: pamiętam Reagana; który wołał w Berlinie ""panie Gorbaczow; zburz pan ten mur"""	Duda	neutr
5e3b103793698d47dcbf7836	Zeznania podatkowe Trumpa mają zostać ujawnione. Prezydent USA odwoła się do Sądu Najwyższego	Trump	neutr
5e3b103f93698d47dcbf7862	"Izba Reprezentantów przegłosowała rezolucję dotyczącą impeachmentu Trumpa. ""Polowanie na czarownice"""	Trump	neg
5e3b104293698d47dcbf7873	Ostatnie formalności przed dołączeniem Polski do ruchu bezwizowego	Polska	neutr
5e3b104493698d47fc455961	„Całe pokolenia od XIX wieku nie doświadczały tak długo niepodległej Polski”	Polska	pos
5e3b104893698d47dcbf7890	Sprawa impeachmentu Trumpa. Głosowanie jeszcze w tym tygodniu	Trump	neutr
5e3b105093698d47dcbf78b7	"Polski statek uderzył w nabrzeże. ""Coś mogło wydarzyć się w drodze"""	Polska	neutr
5e3b10a893698d486764912a	Iran na terenie Polski? Zaskakujące wyniki sondażu wśród Amerykanów	Polska	neutr
5e3b10ab93698d486764913a	Oświadczenie Donalda Trumpa ws. ataku Iranu na bazy amerykańskich żołnierzy	Trump	neutr
5e3b10b193698d486764914c	Putin z wizytą w Syrii. Spotkał się z Asadem	Putin	neutr
5e3b10bd93698d4867649176	Trump: jeśli Iran zaatakuje USA; odpowiedź będzie bardzo szybka i mocna	Trump	neutr
5e3b10f193698d4867649229	Na czym polega impeachment prezydenta USA? Los Trumpa w rękach Senatu	Trump	unk
5e3b10fc93698d4867649258	Sąd Najwyższy zajmie się odwołaniem prezydenta Trumpa	Trump	neg
5e3b199c93698d5003e0c2b1	"Ambasada Rosji komentuje oświadczenie Mateusza Morawieckiego. ""Polska powinna być zobowiązana ZSRR"""	Morawiecki	neutr
5e3b19ce93698d50133cde1d	"Krzysztof Szczerski przekazał stanowisko Dudy ws. reakcji Rosji. ""Przyjmuje z rozczarowaniem"""	Duda	neutr
5e3b19ff93698d50133cde35	Kosiniak-Kamysz lepszy od Schetyny; Ziobro i Gowin lepsi od Biedronia [PODSUMOWANIE]	Biedroń	neg
5e3b1a1793698d50133cde3c	"Mateusz Morawiecki Człowiekiem Wolności tygodnika ""Sieci"". ""Kładzie na stole dowody spraw załatwionych"""	Morawiecki	pos
5e3b1a1893698d50133cde3d	"Gowin tłumaczy brak reakcji prezydenta na słowa Putina. ""Ataki to uleganie rosyjskiej prowokacji"""	Putin	neg
5e3b1a4493698d50133cde4b	"Ambasador USA Georgette Mosbacher reaguje na słowa Putina ws. Polski. ""To Hitler i Stalin się zmówili"""	Polska	neutr
5e3b1a4f93698d50133cde51	Prezydent milczy ws. ataku Putina na Polskę. Bielan: Nie ma potrzeby reagować z dnia na dzień	Polska	neutr
5e3b1a8b93698d50133cde70	"""Warszawa sięga dna"". Rosyjscy politycy bronią słów Putina; głos zabrał m.in. wnuk Mołotowa"	Putin	neutr
5e3b38b593698d6029885bcb	Kidawa-Błońska składa świąteczne życzenia. Prawica już zdążyła wypatrzyć coś; co miało ją ośmieszyć	Kidawa	neutr
5e3b3b0493698d62ce80d0e2	"Prezydent Duda i minister Błaszczak fetują na tle ""golasów"". Śmigłowce dla GROM-u są na razie w najuboższej wersji"	Duda	neg
5e3b3b2693698d62ce80d0f5	Szymon Hołownia w świątecznym wystąpieniu. Powiedział; kiedy przedstawi swój program	Hołownia	neutr
5e3b3b3a93698d62ce80d101	Andrzej Duda: Na zachód Europy płynie z Polski rzeka kłamstwa nt. reformy sądów	Polska	neutr
5e3b3b6993698d62ce80d111	Silny wiatr na południu Polski. W Tatrach halny wiał z prędkością 176 km/h	Polska	neg
5e3b3b7493698d62ce80d118	Po 22 latach wypadła z parlamentu. Była posłanka PiS stanie na czele Polskich Linii Oceanicznych	Polska	neutr
5e3b3bee93698d62ce80d161	"Donald Tusk o sytuacji Polski w UE pod rządami PiS. ""Żaden polexit nam nie grozi; tylko wypierpol"""	Polska	neg
5e3b3c4c93698d62ce80d18c	Kolejny krok do impeachmentu Donalda Trumpa. Izba Reprezentantów zagłosuje nad zarzutami wobec prezydenta	Trump	neutr
5e3b3ca393698d62ce80d1bb	Debata w Parlamencie Europejskim o praworządności. Jaki: Udajecie; że znacie Polskę lepiej od wszystkich Polaków	Polska	neutr
5e3b3d4493698d62ce80d202	"Mateusz Morawiecki oburzony skazaniem Jana Śpiewaka. ""No comments"""	Morawiecki	neutr
5e3b3dd493698d62ce80d24d	"""Wyluzuj; Greta; wyluzuj!"". Trump drwi z wygranej Thunberg w plebiscycie Człowieka Roku ""Time"""	Thunberg	neg
5e3b3e3c93698d62ce80d280	Putin: Przekazanie Ukrainie granicy w Donbasie grozi drugą Srebrenicą	Putin	neutr
5e3b3e4a93698d62ce80d283	"Szymon Hołownia o finansowaniu kampanii wyborczej. ""Nie ma tu żadnych pieniędzy Dominiki Kulczyk"""	Hołownia	neutr
5e3b3e7893698d62ce80d29b	Demokraci ujawnili zarzuty wobec Trumpa. Procedura impeachmentu trwa; nowe punkty przed świętami?	Trump	neg
5e3b3ea493698d62ce80d2b3	"Nadchodzi zmierzch Prawa i Sprawiedliwości? ""Andrzej Duda nie ma reelekcji w kieszeni"""	Duda	neg
5e3b3f2593698d62ce80d2ef	Hołownia debiutuje w sondażu z większym zaufaniem od Schetyny. W rankingu prowadzi Duda	Duda	pos
5e3c999e93698d09a94d035f	Prof. Chwedoruk: Wybory po święcie 3 Maja korzystne dla Andrzeja Dudy	Duda	pos
5e3c99c093698d09a94d0371	"Grodzki atakuje rząd i prezydenta. ""Dryf Polski w kierunku wschodnich; autorytarnych dyktatur przyspieszył"""	Polska	neg
