# Supplementary material for: Eigenvalue based spectral classification
Source: PLoS One. 2023 Apr 6;18(4):e0283413. doi: 10.1371/journal.pone.0283413 (PMC10079090; doi:10.1371/journal.pone.0283413)
Supplement: S3 File — The file contains datasets TWT.EN, TWT.PL, SEN.EN.ent, SEN.EN.maj, SEN.PL.ent, SEN.PL.maj, ANO.8, ANO.26 and ANO.44 in XLSX files named following the same convention as above. The datasets are referred to in Section 2. (ZIP) [file pone.0283413.s003.zip › ANO.26clusters.xlsx]

## Sheet: ANO.26 spectral clusters
original
