# Supplementary material for: Eigenvalue based spectral classification
Source: PLoS One. 2023 Apr 6;18(4):e0283413. doi: 10.1371/journal.pone.0283413 (PMC10079090; doi:10.1371/journal.pone.0283413)
Supplement: S3 File — The file contains datasets TWT.EN, TWT.PL, SEN.EN.ent, SEN.EN.maj, SEN.PL.ent, SEN.PL.maj, ANO.8, ANO.26 and ANO.44 in XLSX files named following the same convention as above. The datasets are referred to in Section 2. (ZIP) [file pone.0283413.s003.zip › R_BLK_read.txt]

if (1==0) { ##########################################
# 	source("R_BLK_read.txt"); 

} # 1===0 ########################################## 
#Pseudo read of block matrix 
############ PARAMETER ######################
blk.type="BLK"
group_count=4; 

ext=2; 
noDocs=2000; 
overlap=0.20; 

minprob=0.5; 

noiseprob=10.01; 
 
IsPNG=TRUE; 
#IsPNG=FALSE; 

#############################################
while(sink.number()>0) sink(); 
while(!is.null(dev.list()))  dev.off(); 


#-------------------------------------

targetDir=paste0("Wyniki_","BLK"); 

if (!dir.exists(targetDir))
{
dir.create(targetDir); 
cat("\nDirectory ",targetDir,"created\n\n"); 
}


#-------------------------------------
 group_noDocs=ceiling(noDocs/group_count); 
  noWords=2*noDocs
 group_noWords=floor(noWords/group_count); 
  docs=matrix(nrow=noDocs, ncol=noWords); 
truegroup=rep(NA, noDocs); 
 docs[,]=0; 

for (j in 1:noDocs)
{
 group=floor((j-1)/ group_noDocs)
noel=floor(group_noWords*minprob/3/10)
subg= 1:noel%%(group+1+ext); 

p=
rnorm(noel ,subg*floor(group_noWords/(group_count+ext)),group_noWords/3/4)
  

 where=  table(floor(abs(p ))%%group_noWords )
  docs[j,as.numeric(names(where))
+group* group_noWords+1
] =
runif( length(where),minprob,1)*where; 
truegroup[j]=group+1; 
if ((j-1)/group_noDocs-group<overlap)
if (group>0) 
{groupm1=group-1; 
 where= sample(1: group_noWords+ groupm1* group_noWords,floor(group_noWords*minprob*overlap)) 
  docs[j,where] =runif( length(where),0,minprob); 
}
if ((j-1)/group_noDocs-group>1-overlap)
if (group<group_count-1) 
{groupp1=group+1; 
 where= sample(1: group_noWords+ groupp1* group_noWords,floor(group_noWords*minprob*overlap)) 
  docs[j,where] =runif( length(where),0,minprob); 
}
 
}#

#### adding noise 

noisypoints=noiseprob*noDocs; 

for (j in 1:noisypoints)
{
d=sample(noDocs,2); 
w=sample(noWords,1); 

  docs[d[1],w]=  docs[d[1],w]+runif(1,0,minprob)
  docs[d[2],w]=  docs[d[2],w]+runif(1,0,minprob)
}


 
# graph matrix presentation

S=docs%*%t(docs)
D=diag(S)
Ds=sqrt(D); 
Ds[Ds==0]=1000; 
Dv= Ds %*%t(Ds)
S=S/Dv; 

for (j in 1:dim(S)[1])S[j,j]=0; 

tr=quantile(S,prob=0.999); 

z= which(S>tr)
x=(z-1)%%dim(S)[1]+1; 
y=(z-x)/dim(S)[1]; 
if (IsPNG) png(paste0(targetDir,"/","BlockStructure",round(tr,digit=3),"_",group_count,"GR.png"));  

plot(x,y,main=paste("nodes connected with weight above",round(tr,digit=3)))
if (IsPNG) dev.off() else 
readline("See the connection matrix outline")
 
   
 colnames(docs)=paste0("W",1:dim(docs)[2] )
  
######### THE RESULTS ################### 

# nnn.type
nnn.type=paste0("BLK.",group_count,"-",overlap,"-",minprob); 
#  nnn_cats ; 
nnn_cats=truegroup
# RES0; -- 
RES0=docs; 

sink("DATASET_descriptions.txt",append=TRUE)
nrec=length(nnn_cats)
cardcats=table(nnn_cats)
ncl=length(cardcats)
cat("
------------------------------------
",nnn.type," dataset - an artificil data set with ",nrec,"records, ",ncl,"classes,
 named",paste(names(cardcats),collapse=", "), "
with minimal cardinality  ",min(cardcats),
"  and  maximal cardinality  ",max(cardcats),"
- choice by setting overlap to",overlap,", minimum word probability to",minprob,"group extension to",ext," and noise level to",10.01," 
")
sink()
 
cat("
------------------------------------
",nnn.type," dataset - an artificil data set with ",nrec,"records, ",ncl,"classes,
 named",paste(names(cardcats),collapse=", "), "
with minimal cardinality  ",min(cardcats),
"  and  maximal cardinality  ",max(cardcats),"
- choice by setting overlap to",overlap,", minimum word probability to",minprob,"group extension to",ext," and noise level to",10.01," 

Results are stored in memory in 
data frame: RES0          - term frequency of 'words' for each 'document' (row)
            nnn.type      - name of the 
vector:     nnn_cats      - categories of 'documents'
")
 

 

 

#############################################

cat('
#############################
         THE END",blk.type,"
#############################
'); 


 
#############################################

cat('
#############################
         THE END Block Data 
#############################

');

##########################
# AD MAJOREM DEI GLORIAM #
##########################
