# Supplementary material for: Eigenvalue based spectral classification
Source: PLoS One. 2023 Apr 6;18(4):e0283413. doi: 10.1371/journal.pone.0283413 (PMC10079090; doi:10.1371/journal.pone.0283413)
Supplement: S5 File — Names and captions are exactly the same as in S4 File, except that the extension is now TIFF. (ZIP) [file pone.0283413.s005.zip]

Archive with 19 entries (19 files):
- S4_1_Fig.tiff
- S4_10_Fig.tiff
- S4_11_Fig.tiff
- S4_12_Fig.tiff
- S4_13_Fig.tiff
- S4_14_Fig.tiff
- S4_2_Fig.tiff
- S4_3_Fig.tiff
- S4_3_FigBottom.tiff
- S4_4_Fig.tiff
- S4_4_FigBottom.tiff
- S4_5_Fig.tiff
- S4_5_FigBottom.tiff
- S4_6_Fig.tiff
- S4_6_FigBottom.tiff
- S4_7_Fig.tiff
- S4_8_Fig.tiff
- S4_9_Fig.tiff
- TWT.ENclassesComb.tiff
